# Supplementary material for: Using Core Genome Alignments To Assign Bacterial Species
Source: mSystems. 2018 Dec 4;3(6):e00236-18. doi: 10.1128/mSystems.00236-18 (PMC6280431; doi:10.1128/mSystems.00236-18)
Supplement: Table S1 [file sys006182290st1.xlsx]

## Sheet: Sheet1
Genome	GenBank/RefSeq Accession or Bioproject ID
Wolbachia endosymbiont of Drosophila melanogaster (wMel)	AE017196.1
Wolbachia endosymbiont of Drosophila simulans (wRi)	CP001391.1
Wolbachia endosymbiont of Drosophila simulans (wHa)	CP003884.1
Wolbachia endosymbiont of Drosophila simulans (wAu)	LK055284.1
Wolbachia endosymbiont of Drosophila simulans (wNo)	CP003883.1
Wolbachia endosymbiont of Onchocerca volvulus (wOv)	HG810405.1
Wolbachia endosymbiont of Onchocerca ochengi (wOo)	HE660029.1
Wolbachia endosymbiont of Brugia malayi (wBm)	AE017321.1
Wolbachia endosymbiont of Folsomia candida (wFol)	CP015510.1
Wolbachia endosymbiont of Cimex lectularius (wCle)	AP013028.1
