# Supplementary material for: Using Core Genome Alignments To Assign Bacterial Species
Source: mSystems. 2018 Dec 4;3(6):e00236-18. doi: 10.1128/mSystems.00236-18 (PMC6280431; doi:10.1128/mSystems.00236-18)
Supplement: Table S2 [file sys006182290st2.txt]

group	species1	species2	ani	dddh	cgasi
Anaplasma1	Anaplasma_phagocytophilum_Annie	Anaplasma_phagocytophilum_ApMUC09	96.7	67	97.7
Anaplasma1	Anaplasma_phagocytophilum_Annie	Anaplasma_phagocytophilum_ApNP	96.5	67.7	97.7
Anaplasma1	Anaplasma_phagocytophilum_ApMUC09	Anaplasma_phagocytophilum_ApNP	98.4	81.1	99
Anaplasma1	Anaplasma_phagocytophilum_Annie	Anaplasma_phagocytophilum_ApNYW	99.7	97.3	99.9
Anaplasma1	Anaplasma_phagocytophilum_ApMUC09	Anaplasma_phagocytophilum_ApNYW	96.6	67.1	97.7
Anaplasma1	Anaplasma_phagocytophilum_ApNP	Anaplasma_phagocytophilum_ApNYW	96.6	67.8	97.7
Anaplasma1	Anaplasma_phagocytophilum_Annie	Anaplasma_phagocytophilum_ApWI1	99.9	97.9	99.9
Anaplasma1	Anaplasma_phagocytophilum_ApMUC09	Anaplasma_phagocytophilum_ApWI1	96.5	67.2	97.7
Anaplasma1	Anaplasma_phagocytophilum_ApNP	Anaplasma_phagocytophilum_ApWI1	96.7	67.9	97.7
Anaplasma1	Anaplasma_phagocytophilum_ApNYW	Anaplasma_phagocytophilum_ApWI1	99.7	97.1	99.9
Anaplasma1	Anaplasma_phagocytophilum_Annie	Anaplasma_phagocytophilum_CR1007	99.9	99.6	99.9
Anaplasma1	Anaplasma_phagocytophilum_ApMUC09	Anaplasma_phagocytophilum_CR1007	96.6	67.1	97.7
Anaplasma1	Anaplasma_phagocytophilum_ApNP	Anaplasma_phagocytophilum_CR1007	96.6	67.8	97.7
Anaplasma1	Anaplasma_phagocytophilum_ApNYW	Anaplasma_phagocytophilum_CR1007	99.6	97.1	99.9
Anaplasma1	Anaplasma_phagocytophilum_ApWI1	Anaplasma_phagocytophilum_CR1007	99.9	99.8	99.9
Anaplasma1	Anaplasma_phagocytophilum_Annie	Anaplasma_phagocytophilum_CRT35	97.1	72.6	98
Anaplasma1	Anaplasma_phagocytophilum_ApMUC09	Anaplasma_phagocytophilum_CRT35	96	62.9	97
Anaplasma1	Anaplasma_phagocytophilum_ApNP	Anaplasma_phagocytophilum_CRT35	95.8	63.2	97
Anaplasma1	Anaplasma_phagocytophilum_ApNYW	Anaplasma_phagocytophilum_CRT35	97.3	73	98
Anaplasma1	Anaplasma_phagocytophilum_ApWI1	Anaplasma_phagocytophilum_CRT35	97.3	72.6	98
Anaplasma1	Anaplasma_phagocytophilum_CR1007	Anaplasma_phagocytophilum_CRT35	97.1	72.5	98
Anaplasma1	Anaplasma_phagocytophilum_Annie	Anaplasma_phagocytophilum_CRT38	97.2	72.1	98
Anaplasma1	Anaplasma_phagocytophilum_ApMUC09	Anaplasma_phagocytophilum_CRT38	95.8	62.1	97
Anaplasma1	Anaplasma_phagocytophilum_ApNP	Anaplasma_phagocytophilum_CRT38	96	62.5	97
Anaplasma1	Anaplasma_phagocytophilum_ApNYW	Anaplasma_phagocytophilum_CRT38	97.3	72.5	98
Anaplasma1	Anaplasma_phagocytophilum_ApWI1	Anaplasma_phagocytophilum_CRT38	97.4	72.2	98
Anaplasma1	Anaplasma_phagocytophilum_CR1007	Anaplasma_phagocytophilum_CRT38	97.1	72.1	98
Anaplasma1	Anaplasma_phagocytophilum_CRT35	Anaplasma_phagocytophilum_CRT38	99.6	84.1	99.8
Anaplasma1	Anaplasma_phagocytophilum_Annie	Anaplasma_phagocytophilum_CRT53_1	97.2	72.2	98
Anaplasma1	Anaplasma_phagocytophilum_ApMUC09	Anaplasma_phagocytophilum_CRT53_1	95.7	62.2	97
Anaplasma1	Anaplasma_phagocytophilum_ApNP	Anaplasma_phagocytophilum_CRT53_1	95.7	62.5	97
Anaplasma1	Anaplasma_phagocytophilum_ApNYW	Anaplasma_phagocytophilum_CRT53_1	97.2	72.4	98
Anaplasma1	Anaplasma_phagocytophilum_ApWI1	Anaplasma_phagocytophilum_CRT53_1	97.1	72.1	98
Anaplasma1	Anaplasma_phagocytophilum_CR1007	Anaplasma_phagocytophilum_CRT53_1	97	72	98
Anaplasma1	Anaplasma_phagocytophilum_CRT35	Anaplasma_phagocytophilum_CRT53_1	99.7	83.6	99.8
Anaplasma1	Anaplasma_phagocytophilum_CRT38	Anaplasma_phagocytophilum_CRT53_1	99.6	95.6	99.8
Anaplasma1	Anaplasma_phagocytophilum_Annie	Anaplasma_phagocytophilum_Dog2	99.9	90.9	99.9
Anaplasma1	Anaplasma_phagocytophilum_ApMUC09	Anaplasma_phagocytophilum_Dog2	96.5	67.2	97.7
Anaplasma1	Anaplasma_phagocytophilum_ApNP	Anaplasma_phagocytophilum_Dog2	96.8	67.8	97.7
Anaplasma1	Anaplasma_phagocytophilum_ApNYW	Anaplasma_phagocytophilum_Dog2	99.7	92.7	99.9
Anaplasma1	Anaplasma_phagocytophilum_ApWI1	Anaplasma_phagocytophilum_Dog2	100	93.8	99.9
Anaplasma1	Anaplasma_phagocytophilum_CR1007	Anaplasma_phagocytophilum_Dog2	99.8	93.3	99.9
Anaplasma1	Anaplasma_phagocytophilum_CRT35	Anaplasma_phagocytophilum_Dog2	97.3	72.7	98
Anaplasma1	Anaplasma_phagocytophilum_CRT38	Anaplasma_phagocytophilum_Dog2	97.2	72.2	98
Anaplasma1	Anaplasma_phagocytophilum_CRT53_1	Anaplasma_phagocytophilum_Dog2	97.1	72	98
Anaplasma1	Anaplasma_phagocytophilum_Annie	Anaplasma_phagocytophilum_HGE1	99.9	89.7	99.9
Anaplasma1	Anaplasma_phagocytophilum_ApMUC09	Anaplasma_phagocytophilum_HGE1	96.5	67.1	97.7
Anaplasma1	Anaplasma_phagocytophilum_ApNP	Anaplasma_phagocytophilum_HGE1	96.5	67.9	97.7
Anaplasma1	Anaplasma_phagocytophilum_ApNYW	Anaplasma_phagocytophilum_HGE1	99.7	91.5	99.9
Anaplasma1	Anaplasma_phagocytophilum_ApWI1	Anaplasma_phagocytophilum_HGE1	99.9	92.6	99.9
Anaplasma1	Anaplasma_phagocytophilum_CR1007	Anaplasma_phagocytophilum_HGE1	99.9	92.2	99.9
Anaplasma1	Anaplasma_phagocytophilum_CRT35	Anaplasma_phagocytophilum_HGE1	97.3	72.8	98
Anaplasma1	Anaplasma_phagocytophilum_CRT38	Anaplasma_phagocytophilum_HGE1	97.2	72.2	98
Anaplasma1	Anaplasma_phagocytophilum_CRT53_1	Anaplasma_phagocytophilum_HGE1	97.2	72.4	98
Anaplasma1	Anaplasma_phagocytophilum_Dog2	Anaplasma_phagocytophilum_HGE1	99.9	99.4	99.9
Anaplasma1	Anaplasma_phagocytophilum_Annie	Anaplasma_phagocytophilum_HGE1_mutant	99.9	97.6	99.9
Anaplasma1	Anaplasma_phagocytophilum_ApMUC09	Anaplasma_phagocytophilum_HGE1_mutant	96.5	67.1	97.7
Anaplasma1	Anaplasma_phagocytophilum_ApNP	Anaplasma_phagocytophilum_HGE1_mutant	96.6	67.8	97.7
Anaplasma1	Anaplasma_phagocytophilum_ApNYW	Anaplasma_phagocytophilum_HGE1_mutant	99.7	97.2	99.9
Anaplasma1	Anaplasma_phagocytophilum_ApWI1	Anaplasma_phagocytophilum_HGE1_mutant	99.9	99.8	99.9
Anaplasma1	Anaplasma_phagocytophilum_CR1007	Anaplasma_phagocytophilum_HGE1_mutant	99.9	99.6	99.9
Anaplasma1	Anaplasma_phagocytophilum_CRT35	Anaplasma_phagocytophilum_HGE1_mutant	97.2	72.5	98
Anaplasma1	Anaplasma_phagocytophilum_CRT38	Anaplasma_phagocytophilum_HGE1_mutant	97.4	72	98
Anaplasma1	Anaplasma_phagocytophilum_CRT53_1	Anaplasma_phagocytophilum_HGE1_mutant	97.4	72	98
Anaplasma1	Anaplasma_phagocytophilum_Dog2	Anaplasma_phagocytophilum_HGE1_mutant	99.9	95.5	99.9
Anaplasma1	Anaplasma_phagocytophilum_HGE1	Anaplasma_phagocytophilum_HGE1_mutant	99.9	94.3	99.9
Anaplasma1	Anaplasma_phagocytophilum_Annie	Anaplasma_phagocytophilum_HGE2	99.9	93.6	99.9
Anaplasma1	Anaplasma_phagocytophilum_ApMUC09	Anaplasma_phagocytophilum_HGE2	96.5	67.2	97.7
Anaplasma1	Anaplasma_phagocytophilum_ApNP	Anaplasma_phagocytophilum_HGE2	96.7	67.8	97.7
Anaplasma1	Anaplasma_phagocytophilum_ApNYW	Anaplasma_phagocytophilum_HGE2	99.7	95.4	99.9
Anaplasma1	Anaplasma_phagocytophilum_ApWI1	Anaplasma_phagocytophilum_HGE2	99.9	96.4	99.9
Anaplasma1	Anaplasma_phagocytophilum_CR1007	Anaplasma_phagocytophilum_HGE2	99.9	95.9	99.9
Anaplasma1	Anaplasma_phagocytophilum_CRT35	Anaplasma_phagocytophilum_HGE2	97.2	72.5	98
Anaplasma1	Anaplasma_phagocytophilum_CRT38	Anaplasma_phagocytophilum_HGE2	97.2	72.1	98
Anaplasma1	Anaplasma_phagocytophilum_CRT53_1	Anaplasma_phagocytophilum_HGE2	97.3	72.1	98
Anaplasma1	Anaplasma_phagocytophilum_Dog2	Anaplasma_phagocytophilum_HGE2	99.9	98.1	99.9
Anaplasma1	Anaplasma_phagocytophilum_HGE1	Anaplasma_phagocytophilum_HGE2	99.9	97.1	99.9
Anaplasma1	Anaplasma_phagocytophilum_HGE1_mutant	Anaplasma_phagocytophilum_HGE2	99.9	98	99.9
Anaplasma1	Anaplasma_phagocytophilum_Annie	Anaplasma_phagocytophilum_HZ	99.7	90.9	99.9
Anaplasma1	Anaplasma_phagocytophilum_ApMUC09	Anaplasma_phagocytophilum_HZ	96.5	67.2	97.7
Anaplasma1	Anaplasma_phagocytophilum_ApNP	Anaplasma_phagocytophilum_HZ	96.5	67.9	97.7
Anaplasma1	Anaplasma_phagocytophilum_ApNYW	Anaplasma_phagocytophilum_HZ	99.9	91.4	99.9
Anaplasma1	Anaplasma_phagocytophilum_ApWI1	Anaplasma_phagocytophilum_HZ	99.6	93.8	99.9
Anaplasma1	Anaplasma_phagocytophilum_CR1007	Anaplasma_phagocytophilum_HZ	99.7	93.3	99.9
Anaplasma1	Anaplasma_phagocytophilum_CRT35	Anaplasma_phagocytophilum_HZ	97.3	73	98
Anaplasma1	Anaplasma_phagocytophilum_CRT38	Anaplasma_phagocytophilum_HZ	97.2	72.4	98
Anaplasma1	Anaplasma_phagocytophilum_CRT53_1	Anaplasma_phagocytophilum_HZ	97.4	72.4	98
Anaplasma1	Anaplasma_phagocytophilum_Dog2	Anaplasma_phagocytophilum_HZ	99.7	97.5	99.9
Anaplasma1	Anaplasma_phagocytophilum_HGE1	Anaplasma_phagocytophilum_HZ	99.7	97.5	99.9
Anaplasma1	Anaplasma_phagocytophilum_HGE1_mutant	Anaplasma_phagocytophilum_HZ	99.6	95.5	99.9
Anaplasma1	Anaplasma_phagocytophilum_HGE2	Anaplasma_phagocytophilum_HZ	99.6	97.4	99.9
Anaplasma1	Anaplasma_phagocytophilum_Annie	Anaplasma_phagocytophilum_HZ2	99.7	92.8	99.9
Anaplasma1	Anaplasma_phagocytophilum_ApMUC09	Anaplasma_phagocytophilum_HZ2	96.5	67.1	97.7
Anaplasma1	Anaplasma_phagocytophilum_ApNP	Anaplasma_phagocytophilum_HZ2	96.7	67.9	97.7
Anaplasma1	Anaplasma_phagocytophilum_ApNYW	Anaplasma_phagocytophilum_HZ2	99.9	93.4	99.9
Anaplasma1	Anaplasma_phagocytophilum_ApWI1	Anaplasma_phagocytophilum_HZ2	99.8	95.7	99.9
Anaplasma1	Anaplasma_phagocytophilum_CR1007	Anaplasma_phagocytophilum_HZ2	99.6	95.2	99.9
Anaplasma1	Anaplasma_phagocytophilum_CRT35	Anaplasma_phagocytophilum_HZ2	97.3	72.9	98
Anaplasma1	Anaplasma_phagocytophilum_CRT38	Anaplasma_phagocytophilum_HZ2	97.2	72.4	98
Anaplasma1	Anaplasma_phagocytophilum_CRT53_1	Anaplasma_phagocytophilum_HZ2	97.3	72.4	98
Anaplasma1	Anaplasma_phagocytophilum_Dog2	Anaplasma_phagocytophilum_HZ2	99.7	97.4	99.9
Anaplasma1	Anaplasma_phagocytophilum_HGE1	Anaplasma_phagocytophilum_HZ2	99.7	97.3	99.9
Anaplasma1	Anaplasma_phagocytophilum_HGE1_mutant	Anaplasma_phagocytophilum_HZ2	99.7	97.3	99.9
Anaplasma1	Anaplasma_phagocytophilum_HGE2	Anaplasma_phagocytophilum_HZ2	99.7	97.3	99.9
Anaplasma1	Anaplasma_phagocytophilum_HZ	Anaplasma_phagocytophilum_HZ2	100	98.7	99.9
Anaplasma1	Anaplasma_phagocytophilum_Annie	Anaplasma_phagocytophilum_JM	99.8	93.6	99.9
Anaplasma1	Anaplasma_phagocytophilum_ApMUC09	Anaplasma_phagocytophilum_JM	96.5	67.2	97.7
Anaplasma1	Anaplasma_phagocytophilum_ApNP	Anaplasma_phagocytophilum_JM	96.6	67.9	97.7
Anaplasma1	Anaplasma_phagocytophilum_ApNYW	Anaplasma_phagocytophilum_JM	99.7	95.3	99.9
Anaplasma1	Anaplasma_phagocytophilum_ApWI1	Anaplasma_phagocytophilum_JM	99.8	96.4	99.9
Anaplasma1	Anaplasma_phagocytophilum_CR1007	Anaplasma_phagocytophilum_JM	99.8	95.8	99.9
Anaplasma1	Anaplasma_phagocytophilum_CRT35	Anaplasma_phagocytophilum_JM	97.3	72.6	98
Anaplasma1	Anaplasma_phagocytophilum_CRT38	Anaplasma_phagocytophilum_JM	97.2	72	98
Anaplasma1	Anaplasma_phagocytophilum_CRT53_1	Anaplasma_phagocytophilum_JM	97.2	72	98
Anaplasma1	Anaplasma_phagocytophilum_Dog2	Anaplasma_phagocytophilum_JM	99.8	98.4	99.9
Anaplasma1	Anaplasma_phagocytophilum_HGE1	Anaplasma_phagocytophilum_JM	99.8	97.4	99.9
Anaplasma1	Anaplasma_phagocytophilum_HGE1_mutant	Anaplasma_phagocytophilum_JM	99.8	98	99.9
Anaplasma1	Anaplasma_phagocytophilum_HGE2	Anaplasma_phagocytophilum_JM	99.8	98.5	99.9
Anaplasma1	Anaplasma_phagocytophilum_HZ	Anaplasma_phagocytophilum_JM	99.7	97.4	99.9
Anaplasma1	Anaplasma_phagocytophilum_HZ2	Anaplasma_phagocytophilum_JM	99.6	97.4	99.9
Anaplasma1	Anaplasma_phagocytophilum_Annie	Anaplasma_phagocytophilum_MRK	98.6	85	99.3
Anaplasma1	Anaplasma_phagocytophilum_ApMUC09	Anaplasma_phagocytophilum_MRK	96.7	68	97.7
Anaplasma1	Anaplasma_phagocytophilum_ApNP	Anaplasma_phagocytophilum_MRK	96.6	68	97.7
Anaplasma1	Anaplasma_phagocytophilum_ApNYW	Anaplasma_phagocytophilum_MRK	98.6	84.9	99.3
Anaplasma1	Anaplasma_phagocytophilum_ApWI1	Anaplasma_phagocytophilum_MRK	98.6	85.2	99.3
Anaplasma1	Anaplasma_phagocytophilum_CR1007	Anaplasma_phagocytophilum_MRK	98.6	85	99.3
Anaplasma1	Anaplasma_phagocytophilum_CRT35	Anaplasma_phagocytophilum_MRK	97.1	71.6	97.9
Anaplasma1	Anaplasma_phagocytophilum_CRT38	Anaplasma_phagocytophilum_MRK	97.2	71	97.9
Anaplasma1	Anaplasma_phagocytophilum_CRT53_1	Anaplasma_phagocytophilum_MRK	96.9	70.6	97.9
Anaplasma1	Anaplasma_phagocytophilum_Dog2	Anaplasma_phagocytophilum_MRK	98.6	85.2	99.3
Anaplasma1	Anaplasma_phagocytophilum_HGE1	Anaplasma_phagocytophilum_MRK	98.6	85.2	99.3
Anaplasma1	Anaplasma_phagocytophilum_HGE1_mutant	Anaplasma_phagocytophilum_MRK	98.6	85	99.3
Anaplasma1	Anaplasma_phagocytophilum_HGE2	Anaplasma_phagocytophilum_MRK	98.5	85.1	99.3
Anaplasma1	Anaplasma_phagocytophilum_HZ	Anaplasma_phagocytophilum_MRK	98.5	85.2	99.3
Anaplasma1	Anaplasma_phagocytophilum_HZ2	Anaplasma_phagocytophilum_MRK	98.6	85.1	99.3
Anaplasma1	Anaplasma_phagocytophilum_JM	Anaplasma_phagocytophilum_MRK	98.6	85.2	99.3
Anaplasma1	Anaplasma_phagocytophilum_Annie	Anaplasma_phagocytophilum_NCH_1	99.7	97.3	99.9
Anaplasma1	Anaplasma_phagocytophilum_ApMUC09	Anaplasma_phagocytophilum_NCH_1	96.7	67.3	97.7
Anaplasma1	Anaplasma_phagocytophilum_ApNP	Anaplasma_phagocytophilum_NCH_1	96.6	68	97.7
Anaplasma1	Anaplasma_phagocytophilum_ApNYW	Anaplasma_phagocytophilum_NCH_1	99.9	99.8	99.9
Anaplasma1	Anaplasma_phagocytophilum_ApWI1	Anaplasma_phagocytophilum_NCH_1	99.6	97.3	99.9
Anaplasma1	Anaplasma_phagocytophilum_CR1007	Anaplasma_phagocytophilum_NCH_1	99.7	97.2	99.9
Anaplasma1	Anaplasma_phagocytophilum_CRT35	Anaplasma_phagocytophilum_NCH_1	97.2	73	98
Anaplasma1	Anaplasma_phagocytophilum_CRT38	Anaplasma_phagocytophilum_NCH_1	97.2	72.5	98
Anaplasma1	Anaplasma_phagocytophilum_CRT53_1	Anaplasma_phagocytophilum_NCH_1	97.2	72.5	98
Anaplasma1	Anaplasma_phagocytophilum_Dog2	Anaplasma_phagocytophilum_NCH_1	99.6	94	99.9
Anaplasma1	Anaplasma_phagocytophilum_HGE1	Anaplasma_phagocytophilum_NCH_1	99.7	92.8	99.9
Anaplasma1	Anaplasma_phagocytophilum_HGE1_mutant	Anaplasma_phagocytophilum_NCH_1	99.6	97.3	99.9
Anaplasma1	Anaplasma_phagocytophilum_HGE2	Anaplasma_phagocytophilum_NCH_1	99.6	96.6	99.9
Anaplasma1	Anaplasma_phagocytophilum_HZ	Anaplasma_phagocytophilum_NCH_1	99.9	92.8	99.9
Anaplasma1	Anaplasma_phagocytophilum_HZ2	Anaplasma_phagocytophilum_NCH_1	99.9	94.7	99.9
Anaplasma1	Anaplasma_phagocytophilum_JM	Anaplasma_phagocytophilum_NCH_1	99.6	96.6	99.9
Anaplasma1	Anaplasma_phagocytophilum_MRK	Anaplasma_phagocytophilum_NCH_1	98.6	85.1	99.3
Anaplasma1	Anaplasma_phagocytophilum_Annie	Anaplasma_phagocytophilum_Norway_variant2	96.5	66.7	97.7
Anaplasma1	Anaplasma_phagocytophilum_ApMUC09	Anaplasma_phagocytophilum_Norway_variant2	97.4	72.1	98.3
Anaplasma1	Anaplasma_phagocytophilum_ApNP	Anaplasma_phagocytophilum_Norway_variant2	97.4	71.8	98.3
Anaplasma1	Anaplasma_phagocytophilum_ApNYW	Anaplasma_phagocytophilum_Norway_variant2	96.6	66.8	97.7
Anaplasma1	Anaplasma_phagocytophilum_ApWI1	Anaplasma_phagocytophilum_Norway_variant2	96.5	66.8	97.7
Anaplasma1	Anaplasma_phagocytophilum_CR1007	Anaplasma_phagocytophilum_Norway_variant2	96.6	66.7	97.7
Anaplasma1	Anaplasma_phagocytophilum_CRT35	Anaplasma_phagocytophilum_Norway_variant2	95.9	62.8	97
Anaplasma1	Anaplasma_phagocytophilum_CRT38	Anaplasma_phagocytophilum_Norway_variant2	95.9	62.1	97
Anaplasma1	Anaplasma_phagocytophilum_CRT53_1	Anaplasma_phagocytophilum_Norway_variant2	95.8	62.1	97
Anaplasma1	Anaplasma_phagocytophilum_Dog2	Anaplasma_phagocytophilum_Norway_variant2	96.4	66.7	97.7
Anaplasma1	Anaplasma_phagocytophilum_HGE1	Anaplasma_phagocytophilum_Norway_variant2	96.5	66.8	97.7
Anaplasma1	Anaplasma_phagocytophilum_HGE1_mutant	Anaplasma_phagocytophilum_Norway_variant2	96.4	66.7	97.7
Anaplasma1	Anaplasma_phagocytophilum_HGE2	Anaplasma_phagocytophilum_Norway_variant2	96.4	66.7	97.7
Anaplasma1	Anaplasma_phagocytophilum_HZ	Anaplasma_phagocytophilum_Norway_variant2	96.5	66.9	97.7
Anaplasma1	Anaplasma_phagocytophilum_HZ2	Anaplasma_phagocytophilum_Norway_variant2	96.6	66.9	97.7
Anaplasma1	Anaplasma_phagocytophilum_JM	Anaplasma_phagocytophilum_Norway_variant2	96.5	66.9	97.7
Anaplasma1	Anaplasma_phagocytophilum_MRK	Anaplasma_phagocytophilum_Norway_variant2	96.6	67.2	97.7
Anaplasma1	Anaplasma_phagocytophilum_NCH_1	Anaplasma_phagocytophilum_Norway_variant2	96.5	66.9	97.7
Anaplasma1	Anaplasma_phagocytophilum_Annie	Anaplasma_phagocytophilum_Webster	99.7	93.1	99.9
Anaplasma1	Anaplasma_phagocytophilum_ApMUC09	Anaplasma_phagocytophilum_Webster	96.6	67.2	97.7
Anaplasma1	Anaplasma_phagocytophilum_ApNP	Anaplasma_phagocytophilum_Webster	96.6	68	97.7
Anaplasma1	Anaplasma_phagocytophilum_ApNYW	Anaplasma_phagocytophilum_Webster	99.6	94.7	99.9
Anaplasma1	Anaplasma_phagocytophilum_ApWI1	Anaplasma_phagocytophilum_Webster	99.7	95.9	99.9
Anaplasma1	Anaplasma_phagocytophilum_CR1007	Anaplasma_phagocytophilum_Webster	99.7	95.5	99.9
Anaplasma1	Anaplasma_phagocytophilum_CRT35	Anaplasma_phagocytophilum_Webster	97.2	72.6	98
Anaplasma1	Anaplasma_phagocytophilum_CRT38	Anaplasma_phagocytophilum_Webster	97.3	72	98
Anaplasma1	Anaplasma_phagocytophilum_CRT53_1	Anaplasma_phagocytophilum_Webster	97.3	72	98
Anaplasma1	Anaplasma_phagocytophilum_Dog2	Anaplasma_phagocytophilum_Webster	99.7	98.5	99.9
Anaplasma1	Anaplasma_phagocytophilum_HGE1	Anaplasma_phagocytophilum_Webster	99.8	98	99.9
Anaplasma1	Anaplasma_phagocytophilum_HGE1_mutant	Anaplasma_phagocytophilum_Webster	99.7	97.6	99.9
Anaplasma1	Anaplasma_phagocytophilum_HGE2	Anaplasma_phagocytophilum_Webster	99.7	98.4	99.9
Anaplasma1	Anaplasma_phagocytophilum_HZ	Anaplasma_phagocytophilum_Webster	99.7	97.3	99.9
Anaplasma1	Anaplasma_phagocytophilum_HZ2	Anaplasma_phagocytophilum_Webster	99.7	97.3	99.9
Anaplasma1	Anaplasma_phagocytophilum_JM	Anaplasma_phagocytophilum_Webster	99.9	99.6	99.9
Anaplasma1	Anaplasma_phagocytophilum_MRK	Anaplasma_phagocytophilum_Webster	98.6	85.1	99.3
Anaplasma1	Anaplasma_phagocytophilum_NCH_1	Anaplasma_phagocytophilum_Webster	99.6	96.1	99.9
Anaplasma1	Anaplasma_phagocytophilum_Norway_variant2	Anaplasma_phagocytophilum_Webster	96.5	66.8	97.7
Anaplasma2	Anaplasma_centrale_Israel	Anaplasma_marginale_Dawn	86.6	36.4	90.7
Anaplasma2	Anaplasma_centrale_Israel	Anaplasma_marginale_Florida	87.7	36.1	90.9
Anaplasma2	Anaplasma_marginale_Dawn	Anaplasma_marginale_Florida	97.7	88.4	99.1
Anaplasma2	Anaplasma_centrale_Israel	Anaplasma_marginale_Florida_Relapse	86.9	36.4	90.9
Anaplasma2	Anaplasma_marginale_Dawn	Anaplasma_marginale_Florida_Relapse	97.7	89	99.1
Anaplasma2	Anaplasma_marginale_Florida	Anaplasma_marginale_Florida_Relapse	99.9	89.4	99.9
Anaplasma2	Anaplasma_centrale_Israel	Anaplasma_marginale_Gypsy_Plains	87.3	37.1	90.7
Anaplasma2	Anaplasma_marginale_Dawn	Anaplasma_marginale_Gypsy_Plains	97.6	98.3	99.9
Anaplasma2	Anaplasma_marginale_Florida	Anaplasma_marginale_Gypsy_Plains	98.5	88.9	99.2
Anaplasma2	Anaplasma_marginale_Florida_Relapse	Anaplasma_marginale_Gypsy_Plains	98.2	89.4	99.2
Anaplasma2	Anaplasma_centrale_Israel	Anaplasma_marginale_Mississippi	87.4	36.6	90.9
Anaplasma2	Anaplasma_marginale_Dawn	Anaplasma_marginale_Mississippi	97.7	87.8	99
Anaplasma2	Anaplasma_marginale_Florida	Anaplasma_marginale_Mississippi	99.2	90.1	99.4
Anaplasma2	Anaplasma_marginale_Florida_Relapse	Anaplasma_marginale_Mississippi	99.3	93.5	99.4
Anaplasma2	Anaplasma_marginale_Gypsy_Plains	Anaplasma_marginale_Mississippi	98.2	88.1	99.1
Anaplasma2	Anaplasma_centrale_Israel	Anaplasma_marginale_Oklahoma	88.1	36.7	91
Anaplasma2	Anaplasma_marginale_Dawn	Anaplasma_marginale_Oklahoma	97.6	88.1	99
Anaplasma2	Anaplasma_marginale_Florida	Anaplasma_marginale_Oklahoma	98.9	88.4	99.2
Anaplasma2	Anaplasma_marginale_Florida_Relapse	Anaplasma_marginale_Oklahoma	98.8	89.7	99.2
Anaplasma2	Anaplasma_marginale_Gypsy_Plains	Anaplasma_marginale_Oklahoma	98.2	88.6	99.1
Anaplasma2	Anaplasma_marginale_Mississippi	Anaplasma_marginale_Oklahoma	98.8	88.9	99.1
Anaplasma2	Anaplasma_centrale_Israel	Anaplasma_marginale_Puerto_Rico	87.3	36.4	90.9
Anaplasma2	Anaplasma_marginale_Dawn	Anaplasma_marginale_Puerto_Rico	97.8	88.7	99.1
Anaplasma2	Anaplasma_marginale_Florida	Anaplasma_marginale_Puerto_Rico	99.7	90.3	99.8
Anaplasma2	Anaplasma_marginale_Florida_Relapse	Anaplasma_marginale_Puerto_Rico	99.7	97.7	99.8
Anaplasma2	Anaplasma_marginale_Gypsy_Plains	Anaplasma_marginale_Puerto_Rico	98.2	89.2	99.2
Anaplasma2	Anaplasma_marginale_Mississippi	Anaplasma_marginale_Puerto_Rico	99.3	93.4	99.4
Anaplasma2	Anaplasma_marginale_Oklahoma	Anaplasma_marginale_Puerto_Rico	98.7	88.6	99.1
Anaplasma2	Anaplasma_centrale_Israel	Anaplasma_marginale_St_Maries	87.5	36.2	90.9
Anaplasma2	Anaplasma_marginale_Dawn	Anaplasma_marginale_St_Maries	98.1	88.9	99.1
Anaplasma2	Anaplasma_marginale_Florida	Anaplasma_marginale_St_Maries	99	92	99.5
Anaplasma2	Anaplasma_marginale_Florida_Relapse	Anaplasma_marginale_St_Maries	99.1	92.6	99.5
Anaplasma2	Anaplasma_marginale_Gypsy_Plains	Anaplasma_marginale_St_Maries	98.6	89.4	99.1
Anaplasma2	Anaplasma_marginale_Mississippi	Anaplasma_marginale_St_Maries	99.1	91.6	99.4
Anaplasma2	Anaplasma_marginale_Oklahoma	Anaplasma_marginale_St_Maries	98.8	88.4	99.1
Anaplasma2	Anaplasma_marginale_Puerto_Rico	Anaplasma_marginale_St_Maries	99.1	92.7	99.5
Anaplasma2	Anaplasma_centrale_Israel	Anaplasma_marginale_Virginia	87.5	36.5	90.9
Anaplasma2	Anaplasma_marginale_Dawn	Anaplasma_marginale_Virginia	97.6	88.8	99.1
Anaplasma2	Anaplasma_marginale_Florida	Anaplasma_marginale_Virginia	99.6	90.6	99.7
Anaplasma2	Anaplasma_marginale_Florida_Relapse	Anaplasma_marginale_Virginia	99.6	96.5	99.7
Anaplasma2	Anaplasma_marginale_Gypsy_Plains	Anaplasma_marginale_Virginia	98.3	89.2	99.2
Anaplasma2	Anaplasma_marginale_Mississippi	Anaplasma_marginale_Virginia	99.2	93.1	99.4
Anaplasma2	Anaplasma_marginale_Oklahoma	Anaplasma_marginale_Virginia	98.8	89.4	99.2
Anaplasma2	Anaplasma_marginale_Puerto_Rico	Anaplasma_marginale_Virginia	99.5	96.3	99.6
Anaplasma2	Anaplasma_marginale_St_Maries	Anaplasma_marginale_Virginia	99.1	91.9	99.4
Arcobacter	Arcobacter_anaerophilus_IR_1	Arcobacter_butzleri_7h1h	75.6	19.5	81.2
Arcobacter	Arcobacter_anaerophilus_IR_1	Arcobacter_butzleri_JV22	75.6	19.5	81.2
Arcobacter	Arcobacter_butzleri_7h1h	Arcobacter_butzleri_JV22	97.7	80.9	98.5
Arcobacter	Arcobacter_anaerophilus_IR_1	Arcobacter_butzleri_L349	75.4	19.6	81.1
Arcobacter	Arcobacter_butzleri_7h1h	Arcobacter_butzleri_L349	97.4	76.4	98.1
Arcobacter	Arcobacter_butzleri_JV22	Arcobacter_butzleri_L349	97.2	76.9	98.1
Arcobacter	Arcobacter_anaerophilus_IR_1	Arcobacter_butzleri_L350	75.4	19.2	81.2
Arcobacter	Arcobacter_butzleri_7h1h	Arcobacter_butzleri_L350	97.4	76.5	98.1
Arcobacter	Arcobacter_butzleri_JV22	Arcobacter_butzleri_L350	97.3	78	98.1
Arcobacter	Arcobacter_butzleri_L349	Arcobacter_butzleri_L350	98.2	83.6	98.6
Arcobacter	Arcobacter_anaerophilus_IR_1	Arcobacter_butzleri_L351	75.5	19.3	81.2
Arcobacter	Arcobacter_butzleri_7h1h	Arcobacter_butzleri_L351	97.4	76.5	98.1
Arcobacter	Arcobacter_butzleri_JV22	Arcobacter_butzleri_L351	97.3	78	98.1
Arcobacter	Arcobacter_butzleri_L349	Arcobacter_butzleri_L351	98.1	83.6	98.6
Arcobacter	Arcobacter_butzleri_L350	Arcobacter_butzleri_L351	100	99.8	99.9
Arcobacter	Arcobacter_anaerophilus_IR_1	Arcobacter_butzleri_L352	75.4	19.6	81.2
Arcobacter	Arcobacter_butzleri_7h1h	Arcobacter_butzleri_L352	98.4	86.3	98.9
Arcobacter	Arcobacter_butzleri_JV22	Arcobacter_butzleri_L352	97.7	81.8	98.5
Arcobacter	Arcobacter_butzleri_L349	Arcobacter_butzleri_L352	97.4	77.1	98.1
Arcobacter	Arcobacter_butzleri_L350	Arcobacter_butzleri_L352	97.4	77.4	98.2
Arcobacter	Arcobacter_butzleri_L351	Arcobacter_butzleri_L352	97.5	77.6	98.2
Arcobacter	Arcobacter_anaerophilus_IR_1	Arcobacter_butzleri_L353	75.5	19.6	81.2
Arcobacter	Arcobacter_butzleri_7h1h	Arcobacter_butzleri_L353	98.2	83.8	98.7
Arcobacter	Arcobacter_butzleri_JV22	Arcobacter_butzleri_L353	97.8	82.7	98.6
Arcobacter	Arcobacter_butzleri_L349	Arcobacter_butzleri_L353	97.4	77.3	98.1
Arcobacter	Arcobacter_butzleri_L350	Arcobacter_butzleri_L353	97.4	77.2	98.2
Arcobacter	Arcobacter_butzleri_L351	Arcobacter_butzleri_L353	97.4	77.3	98.2
Arcobacter	Arcobacter_butzleri_L352	Arcobacter_butzleri_L353	98.3	84.6	98.7
Arcobacter	Arcobacter_anaerophilus_IR_1	Arcobacter_butzleri_L354	75.6	19.3	81.2
Arcobacter	Arcobacter_butzleri_7h1h	Arcobacter_butzleri_L354	98.6	87.3	98.9
Arcobacter	Arcobacter_butzleri_JV22	Arcobacter_butzleri_L354	97.5	80.2	98.5
Arcobacter	Arcobacter_butzleri_L349	Arcobacter_butzleri_L354	97.3	77.2	98.1
Arcobacter	Arcobacter_butzleri_L350	Arcobacter_butzleri_L354	97.5	77.7	98.2
Arcobacter	Arcobacter_butzleri_L351	Arcobacter_butzleri_L354	97.5	77.8	98.2
Arcobacter	Arcobacter_butzleri_L352	Arcobacter_butzleri_L354	98.4	86.2	98.9
Arcobacter	Arcobacter_butzleri_L353	Arcobacter_butzleri_L354	98.3	85.2	98.7
Arcobacter	Arcobacter_anaerophilus_IR_1	Arcobacter_butzleri_L355	75.7	19.7	81.2
Arcobacter	Arcobacter_butzleri_7h1h	Arcobacter_butzleri_L355	97.9	81	98.5
Arcobacter	Arcobacter_butzleri_JV22	Arcobacter_butzleri_L355	97.7	81.4	98.6
Arcobacter	Arcobacter_butzleri_L349	Arcobacter_butzleri_L355	97.3	75.9	98
Arcobacter	Arcobacter_butzleri_L350	Arcobacter_butzleri_L355	97.2	76.1	98.1
Arcobacter	Arcobacter_butzleri_L351	Arcobacter_butzleri_L355	97.3	76.1	98.1
Arcobacter	Arcobacter_butzleri_L352	Arcobacter_butzleri_L355	98	82.9	98.6
Arcobacter	Arcobacter_butzleri_L353	Arcobacter_butzleri_L355	98	82.5	98.7
Arcobacter	Arcobacter_butzleri_L354	Arcobacter_butzleri_L355	97.9	82	98.6
Arcobacter	Arcobacter_anaerophilus_IR_1	Arcobacter_butzleri_NCTC_12481	75.4	19.6	81.2
Arcobacter	Arcobacter_butzleri_7h1h	Arcobacter_butzleri_NCTC_12481	97.7	79.3	98.4
Arcobacter	Arcobacter_butzleri_JV22	Arcobacter_butzleri_NCTC_12481	97.5	81.1	98.5
Arcobacter	Arcobacter_butzleri_L349	Arcobacter_butzleri_NCTC_12481	97.5	77.4	98.2
Arcobacter	Arcobacter_butzleri_L350	Arcobacter_butzleri_NCTC_12481	97.6	78.3	98.3
Arcobacter	Arcobacter_butzleri_L351	Arcobacter_butzleri_NCTC_12481	97.6	78.4	98.3
Arcobacter	Arcobacter_butzleri_L352	Arcobacter_butzleri_NCTC_12481	97.8	79.7	98.4
Arcobacter	Arcobacter_butzleri_L353	Arcobacter_butzleri_NCTC_12481	97.8	80.3	98.4
Arcobacter	Arcobacter_butzleri_L354	Arcobacter_butzleri_NCTC_12481	97.6	78.5	98.4
Arcobacter	Arcobacter_butzleri_L355	Arcobacter_butzleri_NCTC_12481	97.8	79.9	98.4
Arcobacter	Arcobacter_anaerophilus_IR_1	Arcobacter_butzleri_RM4018	75.4	19.6	81.2
Arcobacter	Arcobacter_butzleri_7h1h	Arcobacter_butzleri_RM4018	97.7	79.3	98.4
Arcobacter	Arcobacter_butzleri_JV22	Arcobacter_butzleri_RM4018	97.5	81.1	98.5
Arcobacter	Arcobacter_butzleri_L349	Arcobacter_butzleri_RM4018	97.5	77.4	98.2
Arcobacter	Arcobacter_butzleri_L350	Arcobacter_butzleri_RM4018	97.6	78.3	98.3
Arcobacter	Arcobacter_butzleri_L351	Arcobacter_butzleri_RM4018	97.6	78.4	98.3
Arcobacter	Arcobacter_butzleri_L352	Arcobacter_butzleri_RM4018	97.8	79.7	98.4
Arcobacter	Arcobacter_butzleri_L353	Arcobacter_butzleri_RM4018	97.8	80.3	98.4
Arcobacter	Arcobacter_butzleri_L354	Arcobacter_butzleri_RM4018	97.6	78.5	98.4
Arcobacter	Arcobacter_butzleri_L355	Arcobacter_butzleri_RM4018	97.8	79.9	98.4
Arcobacter	Arcobacter_butzleri_NCTC_12481	Arcobacter_butzleri_RM4018	100	99.3	99.9
Arcobacter	Arcobacter_anaerophilus_IR_1	Arcobacter_canalis_F138_33	75.3	18.7	80.9
Arcobacter	Arcobacter_butzleri_7h1h	Arcobacter_canalis_F138_33	76.1	19.5	82.1
Arcobacter	Arcobacter_butzleri_JV22	Arcobacter_canalis_F138_33	75.8	19.3	82.1
Arcobacter	Arcobacter_butzleri_L349	Arcobacter_canalis_F138_33	76	19.3	82.1
Arcobacter	Arcobacter_butzleri_L350	Arcobacter_canalis_F138_33	76.1	19.4	82.1
Arcobacter	Arcobacter_butzleri_L351	Arcobacter_canalis_F138_33	76	19.4	82.1
Arcobacter	Arcobacter_butzleri_L352	Arcobacter_canalis_F138_33	76	19.4	82.1
Arcobacter	Arcobacter_butzleri_L353	Arcobacter_canalis_F138_33	76.1	19.2	82.1
Arcobacter	Arcobacter_butzleri_L354	Arcobacter_canalis_F138_33	76.1	19.1	82.1
Arcobacter	Arcobacter_butzleri_L355	Arcobacter_canalis_F138_33	75.9	19.4	82.1
Arcobacter	Arcobacter_butzleri_NCTC_12481	Arcobacter_canalis_F138_33	76.2	19.5	82.1
Arcobacter	Arcobacter_butzleri_RM4018	Arcobacter_canalis_F138_33	76.2	19.5	82.1
Arcobacter	Arcobacter_anaerophilus_IR_1	Arcobacter_cibarius_LMG_21996	74.4	19	79.3
Arcobacter	Arcobacter_butzleri_7h1h	Arcobacter_cibarius_LMG_21996	79.4	21.9	85
Arcobacter	Arcobacter_butzleri_JV22	Arcobacter_cibarius_LMG_21996	79.3	21.8	85
Arcobacter	Arcobacter_butzleri_L349	Arcobacter_cibarius_LMG_21996	79.2	22	84.9
Arcobacter	Arcobacter_butzleri_L350	Arcobacter_cibarius_LMG_21996	79.3	21.9	84.9
Arcobacter	Arcobacter_butzleri_L351	Arcobacter_cibarius_LMG_21996	79.2	22	84.9
Arcobacter	Arcobacter_butzleri_L352	Arcobacter_cibarius_LMG_21996	79.1	21.8	85
Arcobacter	Arcobacter_butzleri_L353	Arcobacter_cibarius_LMG_21996	79.3	21.6	85
Arcobacter	Arcobacter_butzleri_L354	Arcobacter_cibarius_LMG_21996	79.2	21.7	85
Arcobacter	Arcobacter_butzleri_L355	Arcobacter_cibarius_LMG_21996	79.3	22	85
Arcobacter	Arcobacter_butzleri_NCTC_12481	Arcobacter_cibarius_LMG_21996	79.5	22	85
Arcobacter	Arcobacter_butzleri_RM4018	Arcobacter_cibarius_LMG_21996	79.5	22	85
Arcobacter	Arcobacter_canalis_F138_33	Arcobacter_cibarius_LMG_21996	74.7	19.1	80.4
Arcobacter	Arcobacter_anaerophilus_IR_1	Arcobacter_cryaerophilus_L397	74.2	19.1	79.1
Arcobacter	Arcobacter_butzleri_7h1h	Arcobacter_cryaerophilus_L397	79.2	22.1	84.7
Arcobacter	Arcobacter_butzleri_JV22	Arcobacter_cryaerophilus_L397	79.4	22	84.7
Arcobacter	Arcobacter_butzleri_L349	Arcobacter_cryaerophilus_L397	79.2	21.9	84.6
Arcobacter	Arcobacter_butzleri_L350	Arcobacter_cryaerophilus_L397	79.4	22.1	84.6
Arcobacter	Arcobacter_butzleri_L351	Arcobacter_cryaerophilus_L397	79.6	22.1	84.6
Arcobacter	Arcobacter_butzleri_L352	Arcobacter_cryaerophilus_L397	79.3	22.2	84.7
Arcobacter	Arcobacter_butzleri_L353	Arcobacter_cryaerophilus_L397	79.4	22.1	84.7
Arcobacter	Arcobacter_butzleri_L354	Arcobacter_cryaerophilus_L397	79.4	22.1	84.7
Arcobacter	Arcobacter_butzleri_L355	Arcobacter_cryaerophilus_L397	79.6	22.1	84.7
Arcobacter	Arcobacter_butzleri_NCTC_12481	Arcobacter_cryaerophilus_L397	79.1	21.8	84.7
Arcobacter	Arcobacter_butzleri_RM4018	Arcobacter_cryaerophilus_L397	79.1	21.8	84.7
Arcobacter	Arcobacter_canalis_F138_33	Arcobacter_cryaerophilus_L397	75	18.9	80.2
Arcobacter	Arcobacter_cibarius_LMG_21996	Arcobacter_cryaerophilus_L397	81.9	24.8	86.5
Arcobacter	Arcobacter_anaerophilus_IR_1	Arcobacter_cryaerophilus_L398	74.7	18.7	79.1
Arcobacter	Arcobacter_butzleri_7h1h	Arcobacter_cryaerophilus_L398	79.2	22.2	84.7
Arcobacter	Arcobacter_butzleri_JV22	Arcobacter_cryaerophilus_L398	79.3	22	84.7
Arcobacter	Arcobacter_butzleri_L349	Arcobacter_cryaerophilus_L398	79.3	22	84.6
Arcobacter	Arcobacter_butzleri_L350	Arcobacter_cryaerophilus_L398	79.3	21.8	84.6
Arcobacter	Arcobacter_butzleri_L351	Arcobacter_cryaerophilus_L398	79.2	21.8	84.6
Arcobacter	Arcobacter_butzleri_L352	Arcobacter_cryaerophilus_L398	79.1	22	84.7
Arcobacter	Arcobacter_butzleri_L353	Arcobacter_cryaerophilus_L398	79.3	21.9	84.7
Arcobacter	Arcobacter_butzleri_L354	Arcobacter_cryaerophilus_L398	79.4	22.2	84.7
Arcobacter	Arcobacter_butzleri_L355	Arcobacter_cryaerophilus_L398	79.3	22	84.7
Arcobacter	Arcobacter_butzleri_NCTC_12481	Arcobacter_cryaerophilus_L398	79.4	22	84.6
Arcobacter	Arcobacter_butzleri_RM4018	Arcobacter_cryaerophilus_L398	79.4	22	84.6
Arcobacter	Arcobacter_canalis_F138_33	Arcobacter_cryaerophilus_L398	74.9	19	80.2
Arcobacter	Arcobacter_cibarius_LMG_21996	Arcobacter_cryaerophilus_L398	81.8	24.5	86.5
Arcobacter	Arcobacter_cryaerophilus_L397	Arcobacter_cryaerophilus_L398	97	73.5	97.5
Arcobacter	Arcobacter_anaerophilus_IR_1	Arcobacter_cryaerophilus_L399	74.3	19.1	79.1
Arcobacter	Arcobacter_butzleri_7h1h	Arcobacter_cryaerophilus_L399	79.3	22.1	84.7
Arcobacter	Arcobacter_butzleri_JV22	Arcobacter_cryaerophilus_L399	79.4	22.1	84.7
Arcobacter	Arcobacter_butzleri_L349	Arcobacter_cryaerophilus_L399	79.4	22.1	84.6
Arcobacter	Arcobacter_butzleri_L350	Arcobacter_cryaerophilus_L399	79.3	21.9	84.6
Arcobacter	Arcobacter_butzleri_L351	Arcobacter_cryaerophilus_L399	79.4	21.9	84.6
Arcobacter	Arcobacter_butzleri_L352	Arcobacter_cryaerophilus_L399	79.3	22.1	84.7
Arcobacter	Arcobacter_butzleri_L353	Arcobacter_cryaerophilus_L399	79.4	21.9	84.7
Arcobacter	Arcobacter_butzleri_L354	Arcobacter_cryaerophilus_L399	79.5	22.1	84.7
Arcobacter	Arcobacter_butzleri_L355	Arcobacter_cryaerophilus_L399	79.4	22.1	84.7
Arcobacter	Arcobacter_butzleri_NCTC_12481	Arcobacter_cryaerophilus_L399	79.5	22	84.7
Arcobacter	Arcobacter_butzleri_RM4018	Arcobacter_cryaerophilus_L399	79.5	22	84.7
Arcobacter	Arcobacter_canalis_F138_33	Arcobacter_cryaerophilus_L399	74.9	19	80.2
Arcobacter	Arcobacter_cibarius_LMG_21996	Arcobacter_cryaerophilus_L399	81.7	24.5	86.5
Arcobacter	Arcobacter_cryaerophilus_L397	Arcobacter_cryaerophilus_L399	97.2	75.3	97.7
Arcobacter	Arcobacter_cryaerophilus_L398	Arcobacter_cryaerophilus_L399	97.6	78.4	98
Arcobacter	Arcobacter_anaerophilus_IR_1	Arcobacter_cryaerophilus_L400	74.4	18.9	79.1
Arcobacter	Arcobacter_butzleri_7h1h	Arcobacter_cryaerophilus_L400	79.5	22	84.7
Arcobacter	Arcobacter_butzleri_JV22	Arcobacter_cryaerophilus_L400	79.4	21.8	84.7
Arcobacter	Arcobacter_butzleri_L349	Arcobacter_cryaerophilus_L400	79.2	21.7	84.6
Arcobacter	Arcobacter_butzleri_L350	Arcobacter_cryaerophilus_L400	79.4	21.7	84.6
Arcobacter	Arcobacter_butzleri_L351	Arcobacter_cryaerophilus_L400	79.6	21.8	84.6
Arcobacter	Arcobacter_butzleri_L352	Arcobacter_cryaerophilus_L400	79.4	22	84.7
Arcobacter	Arcobacter_butzleri_L353	Arcobacter_cryaerophilus_L400	79.3	22	84.7
Arcobacter	Arcobacter_butzleri_L354	Arcobacter_cryaerophilus_L400	79.3	21.9	84.7
Arcobacter	Arcobacter_butzleri_L355	Arcobacter_cryaerophilus_L400	79.7	22	84.7
Arcobacter	Arcobacter_butzleri_NCTC_12481	Arcobacter_cryaerophilus_L400	79.3	21.7	84.7
Arcobacter	Arcobacter_butzleri_RM4018	Arcobacter_cryaerophilus_L400	79.3	21.7	84.7
Arcobacter	Arcobacter_canalis_F138_33	Arcobacter_cryaerophilus_L400	75.1	19	80.2
Arcobacter	Arcobacter_cibarius_LMG_21996	Arcobacter_cryaerophilus_L400	81.8	24.6	86.5
Arcobacter	Arcobacter_cryaerophilus_L397	Arcobacter_cryaerophilus_L400	97.5	78.4	98.3
Arcobacter	Arcobacter_cryaerophilus_L398	Arcobacter_cryaerophilus_L400	97.1	74.9	97.5
Arcobacter	Arcobacter_cryaerophilus_L399	Arcobacter_cryaerophilus_L400	97.2	75.3	97.7
Arcobacter	Arcobacter_anaerophilus_IR_1	Arcobacter_cryaerophilus_L401	74.5	18.8	79.1
Arcobacter	Arcobacter_butzleri_7h1h	Arcobacter_cryaerophilus_L401	79.2	22.2	84.6
Arcobacter	Arcobacter_butzleri_JV22	Arcobacter_cryaerophilus_L401	79.5	22.1	84.7
Arcobacter	Arcobacter_butzleri_L349	Arcobacter_cryaerophilus_L401	79.2	22	84.6
Arcobacter	Arcobacter_butzleri_L350	Arcobacter_cryaerophilus_L401	79.2	21.9	84.6
Arcobacter	Arcobacter_butzleri_L351	Arcobacter_cryaerophilus_L401	79.3	21.9	84.6
Arcobacter	Arcobacter_butzleri_L352	Arcobacter_cryaerophilus_L401	79.3	22	84.7
Arcobacter	Arcobacter_butzleri_L353	Arcobacter_cryaerophilus_L401	79.3	21.9	84.7
Arcobacter	Arcobacter_butzleri_L354	Arcobacter_cryaerophilus_L401	79.4	22.1	84.7
Arcobacter	Arcobacter_butzleri_L355	Arcobacter_cryaerophilus_L401	79.4	22.1	84.7
Arcobacter	Arcobacter_butzleri_NCTC_12481	Arcobacter_cryaerophilus_L401	79.5	22	84.6
Arcobacter	Arcobacter_butzleri_RM4018	Arcobacter_cryaerophilus_L401	79.4	22	84.6
Arcobacter	Arcobacter_canalis_F138_33	Arcobacter_cryaerophilus_L401	75	18.9	80.2
Arcobacter	Arcobacter_cibarius_LMG_21996	Arcobacter_cryaerophilus_L401	81.8	24.4	86.5
Arcobacter	Arcobacter_cryaerophilus_L397	Arcobacter_cryaerophilus_L401	96.9	71.9	97.4
Arcobacter	Arcobacter_cryaerophilus_L398	Arcobacter_cryaerophilus_L401	98.6	87.7	98.9
Arcobacter	Arcobacter_cryaerophilus_L399	Arcobacter_cryaerophilus_L401	97.6	79	97.9
Arcobacter	Arcobacter_cryaerophilus_L400	Arcobacter_cryaerophilus_L401	97	74.1	97.4
Arcobacter	Arcobacter_anaerophilus_IR_1	Arcobacter_cryaerophilus_L406	74.4	18.8	79.1
Arcobacter	Arcobacter_butzleri_7h1h	Arcobacter_cryaerophilus_L406	79.2	21.7	84.7
Arcobacter	Arcobacter_butzleri_JV22	Arcobacter_cryaerophilus_L406	79.2	21.5	84.7
Arcobacter	Arcobacter_butzleri_L349	Arcobacter_cryaerophilus_L406	79.2	21.7	84.7
Arcobacter	Arcobacter_butzleri_L350	Arcobacter_cryaerophilus_L406	79.2	21.6	84.7
Arcobacter	Arcobacter_butzleri_L351	Arcobacter_cryaerophilus_L406	79.2	21.6	84.7
Arcobacter	Arcobacter_butzleri_L352	Arcobacter_cryaerophilus_L406	79.3	21.6	84.7
Arcobacter	Arcobacter_butzleri_L353	Arcobacter_cryaerophilus_L406	78.9	21.6	84.7
Arcobacter	Arcobacter_butzleri_L354	Arcobacter_cryaerophilus_L406	79.3	21.6	84.7
Arcobacter	Arcobacter_butzleri_L355	Arcobacter_cryaerophilus_L406	79.3	21.8	84.7
Arcobacter	Arcobacter_butzleri_NCTC_12481	Arcobacter_cryaerophilus_L406	79.3	21.6	84.7
Arcobacter	Arcobacter_butzleri_RM4018	Arcobacter_cryaerophilus_L406	79.2	21.6	84.7
Arcobacter	Arcobacter_canalis_F138_33	Arcobacter_cryaerophilus_L406	75	19.1	80.2
Arcobacter	Arcobacter_cibarius_LMG_21996	Arcobacter_cryaerophilus_L406	81.7	24.4	86.6
Arcobacter	Arcobacter_cryaerophilus_L397	Arcobacter_cryaerophilus_L406	98	82.1	98.5
Arcobacter	Arcobacter_cryaerophilus_L398	Arcobacter_cryaerophilus_L406	97.1	75.3	97.6
Arcobacter	Arcobacter_cryaerophilus_L399	Arcobacter_cryaerophilus_L406	97.3	75.8	97.8
Arcobacter	Arcobacter_cryaerophilus_L400	Arcobacter_cryaerophilus_L406	98.1	83.4	98.5
Arcobacter	Arcobacter_cryaerophilus_L401	Arcobacter_cryaerophilus_L406	97	74.6	97.6
Arcobacter	Arcobacter_anaerophilus_IR_1	Arcobacter_faecis_AF1078	74.2	19.2	79.4
Arcobacter	Arcobacter_butzleri_7h1h	Arcobacter_faecis_AF1078	79.8	22.4	85.1
Arcobacter	Arcobacter_butzleri_JV22	Arcobacter_faecis_AF1078	79.9	22.4	85.2
Arcobacter	Arcobacter_butzleri_L349	Arcobacter_faecis_AF1078	79.7	22.3	85.1
Arcobacter	Arcobacter_butzleri_L350	Arcobacter_faecis_AF1078	79.7	22.3	85.1
Arcobacter	Arcobacter_butzleri_L351	Arcobacter_faecis_AF1078	80	22.3	85.1
Arcobacter	Arcobacter_butzleri_L352	Arcobacter_faecis_AF1078	79.9	22.5	85.1
Arcobacter	Arcobacter_butzleri_L353	Arcobacter_faecis_AF1078	79.5	22.1	85.2
Arcobacter	Arcobacter_butzleri_L354	Arcobacter_faecis_AF1078	79.7	22.4	85.1
Arcobacter	Arcobacter_butzleri_L355	Arcobacter_faecis_AF1078	79.8	22.5	85.2
Arcobacter	Arcobacter_butzleri_NCTC_12481	Arcobacter_faecis_AF1078	79.9	22.4	85.1
Arcobacter	Arcobacter_butzleri_RM4018	Arcobacter_faecis_AF1078	79.8	22.4	85.1
Arcobacter	Arcobacter_canalis_F138_33	Arcobacter_faecis_AF1078	74.9	18.7	80.6
Arcobacter	Arcobacter_cibarius_LMG_21996	Arcobacter_faecis_AF1078	84.9	28.5	88.7
Arcobacter	Arcobacter_cryaerophilus_L397	Arcobacter_faecis_AF1078	82.4	25.3	87.1
Arcobacter	Arcobacter_cryaerophilus_L398	Arcobacter_faecis_AF1078	82.1	24.6	87.1
Arcobacter	Arcobacter_cryaerophilus_L399	Arcobacter_faecis_AF1078	82	24.8	87.1
Arcobacter	Arcobacter_cryaerophilus_L400	Arcobacter_faecis_AF1078	82.5	25.4	87.1
Arcobacter	Arcobacter_cryaerophilus_L401	Arcobacter_faecis_AF1078	82.3	25.2	87.1
Arcobacter	Arcobacter_cryaerophilus_L406	Arcobacter_faecis_AF1078	82.1	24.8	87.1
Arcobacter	Arcobacter_anaerophilus_IR_1	Arcobacter_lanthieri_AF1430	74.8	19.1	79.6
Arcobacter	Arcobacter_butzleri_7h1h	Arcobacter_lanthieri_AF1430	80.6	23	86
Arcobacter	Arcobacter_butzleri_JV22	Arcobacter_lanthieri_AF1430	80.6	22.9	86.1
Arcobacter	Arcobacter_butzleri_L349	Arcobacter_lanthieri_AF1430	80.4	22.7	86
Arcobacter	Arcobacter_butzleri_L350	Arcobacter_lanthieri_AF1430	80.5	22.8	86
Arcobacter	Arcobacter_butzleri_L351	Arcobacter_lanthieri_AF1430	80.4	22.8	86
Arcobacter	Arcobacter_butzleri_L352	Arcobacter_lanthieri_AF1430	80.4	22.8	86.1
Arcobacter	Arcobacter_butzleri_L353	Arcobacter_lanthieri_AF1430	80.3	22.6	86.1
Arcobacter	Arcobacter_butzleri_L354	Arcobacter_lanthieri_AF1430	80.5	22.8	86
Arcobacter	Arcobacter_butzleri_L355	Arcobacter_lanthieri_AF1430	80.6	23	86.1
Arcobacter	Arcobacter_butzleri_NCTC_12481	Arcobacter_lanthieri_AF1430	80.5	22.7	86
Arcobacter	Arcobacter_butzleri_RM4018	Arcobacter_lanthieri_AF1430	80.6	22.7	86
Arcobacter	Arcobacter_canalis_F138_33	Arcobacter_lanthieri_AF1430	75.2	18.8	80.8
Arcobacter	Arcobacter_cibarius_LMG_21996	Arcobacter_lanthieri_AF1430	80	22.3	85.6
Arcobacter	Arcobacter_cryaerophilus_L397	Arcobacter_lanthieri_AF1430	81	23.3	86
Arcobacter	Arcobacter_cryaerophilus_L398	Arcobacter_lanthieri_AF1430	81	23.3	86
Arcobacter	Arcobacter_cryaerophilus_L399	Arcobacter_lanthieri_AF1430	81	23.2	86
Arcobacter	Arcobacter_cryaerophilus_L400	Arcobacter_lanthieri_AF1430	80.9	23.4	86
Arcobacter	Arcobacter_cryaerophilus_L401	Arcobacter_lanthieri_AF1430	80.8	23.3	86
Arcobacter	Arcobacter_cryaerophilus_L406	Arcobacter_lanthieri_AF1430	80.9	23.1	86
Arcobacter	Arcobacter_faecis_AF1078	Arcobacter_lanthieri_AF1430	81.5	23.6	86.6
Arcobacter	Arcobacter_anaerophilus_IR_1	Arcobacter_lanthieri_AF1440	74.8	19.5	79.6
Arcobacter	Arcobacter_butzleri_7h1h	Arcobacter_lanthieri_AF1440	80.8	23.1	86
Arcobacter	Arcobacter_butzleri_JV22	Arcobacter_lanthieri_AF1440	80.5	23.1	86.1
Arcobacter	Arcobacter_butzleri_L349	Arcobacter_lanthieri_AF1440	80.4	22.8	86
Arcobacter	Arcobacter_butzleri_L350	Arcobacter_lanthieri_AF1440	80.8	22.9	86
Arcobacter	Arcobacter_butzleri_L351	Arcobacter_lanthieri_AF1440	80.5	22.9	86
Arcobacter	Arcobacter_butzleri_L352	Arcobacter_lanthieri_AF1440	80.7	23	86.1
Arcobacter	Arcobacter_butzleri_L353	Arcobacter_lanthieri_AF1440	80.5	22.7	86.1
Arcobacter	Arcobacter_butzleri_L354	Arcobacter_lanthieri_AF1440	80.7	23	86
Arcobacter	Arcobacter_butzleri_L355	Arcobacter_lanthieri_AF1440	80.6	23.1	86.1
Arcobacter	Arcobacter_butzleri_NCTC_12481	Arcobacter_lanthieri_AF1440	80.6	22.8	86
Arcobacter	Arcobacter_butzleri_RM4018	Arcobacter_lanthieri_AF1440	80.6	22.8	86
Arcobacter	Arcobacter_canalis_F138_33	Arcobacter_lanthieri_AF1440	75.2	19.1	80.8
Arcobacter	Arcobacter_cibarius_LMG_21996	Arcobacter_lanthieri_AF1440	80.1	22.5	85.6
Arcobacter	Arcobacter_cryaerophilus_L397	Arcobacter_lanthieri_AF1440	80.9	23.4	86
Arcobacter	Arcobacter_cryaerophilus_L398	Arcobacter_lanthieri_AF1440	81	23.4	86
Arcobacter	Arcobacter_cryaerophilus_L399	Arcobacter_lanthieri_AF1440	81	23.3	86
Arcobacter	Arcobacter_cryaerophilus_L400	Arcobacter_lanthieri_AF1440	81.1	23.5	86
Arcobacter	Arcobacter_cryaerophilus_L401	Arcobacter_lanthieri_AF1440	81	23.4	86
Arcobacter	Arcobacter_cryaerophilus_L406	Arcobacter_lanthieri_AF1440	81	23.3	86
Arcobacter	Arcobacter_faecis_AF1078	Arcobacter_lanthieri_AF1440	81.2	23.7	86.5
Arcobacter	Arcobacter_lanthieri_AF1430	Arcobacter_lanthieri_AF1440	100	91.1	99.9
Arcobacter	Arcobacter_anaerophilus_IR_1	Arcobacter_lanthieri_AF1581	75	19.7	79.6
Arcobacter	Arcobacter_butzleri_7h1h	Arcobacter_lanthieri_AF1581	80.4	23.1	86
Arcobacter	Arcobacter_butzleri_JV22	Arcobacter_lanthieri_AF1581	80.3	23	86.1
Arcobacter	Arcobacter_butzleri_L349	Arcobacter_lanthieri_AF1581	80.5	22.9	86
Arcobacter	Arcobacter_butzleri_L350	Arcobacter_lanthieri_AF1581	80.5	22.9	86
Arcobacter	Arcobacter_butzleri_L351	Arcobacter_lanthieri_AF1581	80.4	22.9	86
Arcobacter	Arcobacter_butzleri_L352	Arcobacter_lanthieri_AF1581	80.3	23.1	86
Arcobacter	Arcobacter_butzleri_L353	Arcobacter_lanthieri_AF1581	80.3	22.8	86.1
Arcobacter	Arcobacter_butzleri_L354	Arcobacter_lanthieri_AF1581	80.3	23.1	86
Arcobacter	Arcobacter_butzleri_L355	Arcobacter_lanthieri_AF1581	80.6	23.3	86.1
Arcobacter	Arcobacter_butzleri_NCTC_12481	Arcobacter_lanthieri_AF1581	80.5	22.9	86
Arcobacter	Arcobacter_butzleri_RM4018	Arcobacter_lanthieri_AF1581	80.4	22.9	86
Arcobacter	Arcobacter_canalis_F138_33	Arcobacter_lanthieri_AF1581	75.3	19.2	80.8
Arcobacter	Arcobacter_cibarius_LMG_21996	Arcobacter_lanthieri_AF1581	80.1	22.7	85.6
Arcobacter	Arcobacter_cryaerophilus_L397	Arcobacter_lanthieri_AF1581	80.8	23.5	86
Arcobacter	Arcobacter_cryaerophilus_L398	Arcobacter_lanthieri_AF1581	80.8	23.4	86
Arcobacter	Arcobacter_cryaerophilus_L399	Arcobacter_lanthieri_AF1581	80.8	23.5	86
Arcobacter	Arcobacter_cryaerophilus_L400	Arcobacter_lanthieri_AF1581	80.9	23.6	86
Arcobacter	Arcobacter_cryaerophilus_L401	Arcobacter_lanthieri_AF1581	80.7	23.4	86
Arcobacter	Arcobacter_cryaerophilus_L406	Arcobacter_lanthieri_AF1581	80.8	23.4	86
Arcobacter	Arcobacter_faecis_AF1078	Arcobacter_lanthieri_AF1581	81.3	23.8	86.5
Arcobacter	Arcobacter_lanthieri_AF1430	Arcobacter_lanthieri_AF1581	99.1	90.7	99.5
Arcobacter	Arcobacter_lanthieri_AF1440	Arcobacter_lanthieri_AF1581	99	90.9	99.5
Arcobacter	Arcobacter_anaerophilus_IR_1	Arcobacter_marinus_F140_37	75.3	18.8	80.8
Arcobacter	Arcobacter_butzleri_7h1h	Arcobacter_marinus_F140_37	75.9	19.7	82.1
Arcobacter	Arcobacter_butzleri_JV22	Arcobacter_marinus_F140_37	75.8	19.3	82.1
Arcobacter	Arcobacter_butzleri_L349	Arcobacter_marinus_F140_37	75.7	19.5	82
Arcobacter	Arcobacter_butzleri_L350	Arcobacter_marinus_F140_37	75.9	19.6	82.1
Arcobacter	Arcobacter_butzleri_L351	Arcobacter_marinus_F140_37	75.9	19.6	82
Arcobacter	Arcobacter_butzleri_L352	Arcobacter_marinus_F140_37	75.8	19.7	82.1
Arcobacter	Arcobacter_butzleri_L353	Arcobacter_marinus_F140_37	75.8	19.4	82.1
Arcobacter	Arcobacter_butzleri_L354	Arcobacter_marinus_F140_37	75.7	19.5	82.1
Arcobacter	Arcobacter_butzleri_L355	Arcobacter_marinus_F140_37	75.7	19.7	82.1
Arcobacter	Arcobacter_butzleri_NCTC_12481	Arcobacter_marinus_F140_37	75.8	19.6	82.1
Arcobacter	Arcobacter_butzleri_RM4018	Arcobacter_marinus_F140_37	75.7	19.6	82.1
Arcobacter	Arcobacter_canalis_F138_33	Arcobacter_marinus_F140_37	95.6	63.5	96.5
Arcobacter	Arcobacter_cibarius_LMG_21996	Arcobacter_marinus_F140_37	75	19.4	80.4
Arcobacter	Arcobacter_cryaerophilus_L397	Arcobacter_marinus_F140_37	74.8	18.4	80.1
Arcobacter	Arcobacter_cryaerophilus_L398	Arcobacter_marinus_F140_37	74.8	18.5	80.1
Arcobacter	Arcobacter_cryaerophilus_L399	Arcobacter_marinus_F140_37	74.9	18.8	80.1
Arcobacter	Arcobacter_cryaerophilus_L400	Arcobacter_marinus_F140_37	75	18.7	80.1
Arcobacter	Arcobacter_cryaerophilus_L401	Arcobacter_marinus_F140_37	75	18.6	80.1
Arcobacter	Arcobacter_cryaerophilus_L406	Arcobacter_marinus_F140_37	74.9	18.7	80.1
Arcobacter	Arcobacter_faecis_AF1078	Arcobacter_marinus_F140_37	75.1	18.8	80.5
Arcobacter	Arcobacter_lanthieri_AF1430	Arcobacter_marinus_F140_37	75.2	18.9	80.8
Arcobacter	Arcobacter_lanthieri_AF1440	Arcobacter_marinus_F140_37	75	19.2	80.8
Arcobacter	Arcobacter_lanthieri_AF1581	Arcobacter_marinus_F140_37	75.4	19.3	80.7
Arcobacter	Arcobacter_anaerophilus_IR_1	Arcobacter_marinus_MARC_MIP3H16	75.5	20.3	80.9
Arcobacter	Arcobacter_butzleri_7h1h	Arcobacter_marinus_MARC_MIP3H16	76	19.4	82.1
Arcobacter	Arcobacter_butzleri_JV22	Arcobacter_marinus_MARC_MIP3H16	76.1	19.3	82.1
Arcobacter	Arcobacter_butzleri_L349	Arcobacter_marinus_MARC_MIP3H16	76.1	19.4	82.1
Arcobacter	Arcobacter_butzleri_L350	Arcobacter_marinus_MARC_MIP3H16	76.2	19.3	82.1
Arcobacter	Arcobacter_butzleri_L351	Arcobacter_marinus_MARC_MIP3H16	76.1	19.4	82.1
Arcobacter	Arcobacter_butzleri_L352	Arcobacter_marinus_MARC_MIP3H16	76.2	19.4	82.1
Arcobacter	Arcobacter_butzleri_L353	Arcobacter_marinus_MARC_MIP3H16	76	19.3	82.1
Arcobacter	Arcobacter_butzleri_L354	Arcobacter_marinus_MARC_MIP3H16	76.1	19.2	82.1
Arcobacter	Arcobacter_butzleri_L355	Arcobacter_marinus_MARC_MIP3H16	76.1	19.6	82.1
Arcobacter	Arcobacter_butzleri_NCTC_12481	Arcobacter_marinus_MARC_MIP3H16	76.2	19.5	82.1
Arcobacter	Arcobacter_butzleri_RM4018	Arcobacter_marinus_MARC_MIP3H16	76.3	19.5	82.1
Arcobacter	Arcobacter_canalis_F138_33	Arcobacter_marinus_MARC_MIP3H16	97.7	79.9	98.3
Arcobacter	Arcobacter_cibarius_LMG_21996	Arcobacter_marinus_MARC_MIP3H16	74.9	19.7	80.4
Arcobacter	Arcobacter_cryaerophilus_L397	Arcobacter_marinus_MARC_MIP3H16	74.6	18.9	80.2
Arcobacter	Arcobacter_cryaerophilus_L398	Arcobacter_marinus_MARC_MIP3H16	75	18.8	80.2
Arcobacter	Arcobacter_cryaerophilus_L399	Arcobacter_marinus_MARC_MIP3H16	74.8	18.9	80.2
Arcobacter	Arcobacter_cryaerophilus_L400	Arcobacter_marinus_MARC_MIP3H16	74.7	18.8	80.2
Arcobacter	Arcobacter_cryaerophilus_L401	Arcobacter_marinus_MARC_MIP3H16	74.9	18.8	80.2
Arcobacter	Arcobacter_cryaerophilus_L406	Arcobacter_marinus_MARC_MIP3H16	74.9	18.8	80.2
Arcobacter	Arcobacter_faecis_AF1078	Arcobacter_marinus_MARC_MIP3H16	74.8	18.6	80.5
Arcobacter	Arcobacter_lanthieri_AF1430	Arcobacter_marinus_MARC_MIP3H16	75.1	19	80.8
Arcobacter	Arcobacter_lanthieri_AF1440	Arcobacter_marinus_MARC_MIP3H16	75.1	19.2	80.8
Arcobacter	Arcobacter_lanthieri_AF1581	Arcobacter_marinus_MARC_MIP3H16	75.2	19.5	80.8
Arcobacter	Arcobacter_marinus_F140_37	Arcobacter_marinus_MARC_MIP3H16	95.7	63.7	96.6
Arcobacter	Arcobacter_anaerophilus_IR_1	Arcobacter_marinus_SH_4D_Col1	75.3	18.9	80.9
Arcobacter	Arcobacter_butzleri_7h1h	Arcobacter_marinus_SH_4D_Col1	75.7	19.5	82.1
Arcobacter	Arcobacter_butzleri_JV22	Arcobacter_marinus_SH_4D_Col1	75.8	19.3	82.1
Arcobacter	Arcobacter_butzleri_L349	Arcobacter_marinus_SH_4D_Col1	76.1	19.4	82.1
Arcobacter	Arcobacter_butzleri_L350	Arcobacter_marinus_SH_4D_Col1	76.1	19.3	82.1
Arcobacter	Arcobacter_butzleri_L351	Arcobacter_marinus_SH_4D_Col1	76.1	19.3	82.1
Arcobacter	Arcobacter_butzleri_L352	Arcobacter_marinus_SH_4D_Col1	76.1	19.4	82.1
Arcobacter	Arcobacter_butzleri_L353	Arcobacter_marinus_SH_4D_Col1	75.7	19.4	82.1
Arcobacter	Arcobacter_butzleri_L354	Arcobacter_marinus_SH_4D_Col1	75.9	19.2	82.1
Arcobacter	Arcobacter_butzleri_L355	Arcobacter_marinus_SH_4D_Col1	75.9	19.6	82.1
Arcobacter	Arcobacter_butzleri_NCTC_12481	Arcobacter_marinus_SH_4D_Col1	76	19.4	82.1
Arcobacter	Arcobacter_butzleri_RM4018	Arcobacter_marinus_SH_4D_Col1	76	19.4	82.1
Arcobacter	Arcobacter_canalis_F138_33	Arcobacter_marinus_SH_4D_Col1	97.7	79.3	98.2
Arcobacter	Arcobacter_cibarius_LMG_21996	Arcobacter_marinus_SH_4D_Col1	74.7	19.4	80.4
Arcobacter	Arcobacter_cryaerophilus_L397	Arcobacter_marinus_SH_4D_Col1	74.7	18.8	80.2
Arcobacter	Arcobacter_cryaerophilus_L398	Arcobacter_marinus_SH_4D_Col1	74.9	18.7	80.2
Arcobacter	Arcobacter_cryaerophilus_L399	Arcobacter_marinus_SH_4D_Col1	75	18.8	80.2
Arcobacter	Arcobacter_cryaerophilus_L400	Arcobacter_marinus_SH_4D_Col1	75	19	80.2
Arcobacter	Arcobacter_cryaerophilus_L401	Arcobacter_marinus_SH_4D_Col1	74.7	18.7	80.2
Arcobacter	Arcobacter_cryaerophilus_L406	Arcobacter_marinus_SH_4D_Col1	74.9	18.9	80.2
Arcobacter	Arcobacter_faecis_AF1078	Arcobacter_marinus_SH_4D_Col1	74.9	18.6	80.5
Arcobacter	Arcobacter_lanthieri_AF1430	Arcobacter_marinus_SH_4D_Col1	75.2	19	80.8
Arcobacter	Arcobacter_lanthieri_AF1440	Arcobacter_marinus_SH_4D_Col1	75.4	19.3	80.8
Arcobacter	Arcobacter_lanthieri_AF1581	Arcobacter_marinus_SH_4D_Col1	75.3	19.4	80.8
Arcobacter	Arcobacter_marinus_F140_37	Arcobacter_marinus_SH_4D_Col1	95.6	63.8	96.4
Arcobacter	Arcobacter_marinus_MARC_MIP3H16	Arcobacter_marinus_SH_4D_Col1	98.6	87.3	98.8
Arcobacter	Arcobacter_anaerophilus_IR_1	Arcobacter_nitrofigilis_DSM_7299	75.1	18.9	80.1
Arcobacter	Arcobacter_butzleri_7h1h	Arcobacter_nitrofigilis_DSM_7299	76	19.6	81.9
Arcobacter	Arcobacter_butzleri_JV22	Arcobacter_nitrofigilis_DSM_7299	76.1	19.7	81.9
Arcobacter	Arcobacter_butzleri_L349	Arcobacter_nitrofigilis_DSM_7299	76	19.3	81.9
Arcobacter	Arcobacter_butzleri_L350	Arcobacter_nitrofigilis_DSM_7299	75.8	19.4	81.9
Arcobacter	Arcobacter_butzleri_L351	Arcobacter_nitrofigilis_DSM_7299	75.9	19.5	81.9
Arcobacter	Arcobacter_butzleri_L352	Arcobacter_nitrofigilis_DSM_7299	75.7	19.6	81.9
Arcobacter	Arcobacter_butzleri_L353	Arcobacter_nitrofigilis_DSM_7299	76	19.6	81.9
Arcobacter	Arcobacter_butzleri_L354	Arcobacter_nitrofigilis_DSM_7299	75.7	19.6	81.9
Arcobacter	Arcobacter_butzleri_L355	Arcobacter_nitrofigilis_DSM_7299	76	19.8	81.9
Arcobacter	Arcobacter_butzleri_NCTC_12481	Arcobacter_nitrofigilis_DSM_7299	76.2	19.7	81.9
Arcobacter	Arcobacter_butzleri_RM4018	Arcobacter_nitrofigilis_DSM_7299	76.1	19.7	81.9
Arcobacter	Arcobacter_canalis_F138_33	Arcobacter_nitrofigilis_DSM_7299	75.5	19.2	81.5
Arcobacter	Arcobacter_cibarius_LMG_21996	Arcobacter_nitrofigilis_DSM_7299	75.1	19.4	80
Arcobacter	Arcobacter_cryaerophilus_L397	Arcobacter_nitrofigilis_DSM_7299	74.6	18.9	79.8
Arcobacter	Arcobacter_cryaerophilus_L398	Arcobacter_nitrofigilis_DSM_7299	74.7	19	79.7
Arcobacter	Arcobacter_cryaerophilus_L399	Arcobacter_nitrofigilis_DSM_7299	74.6	19.1	79.7
Arcobacter	Arcobacter_cryaerophilus_L400	Arcobacter_nitrofigilis_DSM_7299	74.7	19	79.7
Arcobacter	Arcobacter_cryaerophilus_L401	Arcobacter_nitrofigilis_DSM_7299	74.7	19.1	79.7
Arcobacter	Arcobacter_cryaerophilus_L406	Arcobacter_nitrofigilis_DSM_7299	74.8	19.1	79.8
Arcobacter	Arcobacter_faecis_AF1078	Arcobacter_nitrofigilis_DSM_7299	74.8	19.5	80.1
Arcobacter	Arcobacter_lanthieri_AF1430	Arcobacter_nitrofigilis_DSM_7299	74.9	18.9	80.3
Arcobacter	Arcobacter_lanthieri_AF1440	Arcobacter_nitrofigilis_DSM_7299	75.3	19.2	80.4
Arcobacter	Arcobacter_lanthieri_AF1581	Arcobacter_nitrofigilis_DSM_7299	75.2	19.4	80.3
Arcobacter	Arcobacter_marinus_F140_37	Arcobacter_nitrofigilis_DSM_7299	75.3	19.3	81.5
Arcobacter	Arcobacter_marinus_MARC_MIP3H16	Arcobacter_nitrofigilis_DSM_7299	75.6	19.2	81.5
Arcobacter	Arcobacter_marinus_SH_4D_Col1	Arcobacter_nitrofigilis_DSM_7299	75.6	19.1	81.5
Arcobacter	Arcobacter_anaerophilus_IR_1	Arcobacter_porcinus_117434	74.5	18.9	79
Arcobacter	Arcobacter_butzleri_7h1h	Arcobacter_porcinus_117434	78.4	20.8	84
Arcobacter	Arcobacter_butzleri_JV22	Arcobacter_porcinus_117434	78.2	20.7	84
Arcobacter	Arcobacter_butzleri_L349	Arcobacter_porcinus_117434	78.1	20.6	83.9
Arcobacter	Arcobacter_butzleri_L350	Arcobacter_porcinus_117434	78.3	20.6	84
Arcobacter	Arcobacter_butzleri_L351	Arcobacter_porcinus_117434	78.4	20.6	84
Arcobacter	Arcobacter_butzleri_L352	Arcobacter_porcinus_117434	78.2	20.6	84
Arcobacter	Arcobacter_butzleri_L353	Arcobacter_porcinus_117434	78.5	20.8	84
Arcobacter	Arcobacter_butzleri_L354	Arcobacter_porcinus_117434	78.1	20.6	84
Arcobacter	Arcobacter_butzleri_L355	Arcobacter_porcinus_117434	78.1	21	84
Arcobacter	Arcobacter_butzleri_NCTC_12481	Arcobacter_porcinus_117434	78.2	20.6	84
Arcobacter	Arcobacter_butzleri_RM4018	Arcobacter_porcinus_117434	78.2	20.6	84
Arcobacter	Arcobacter_canalis_F138_33	Arcobacter_porcinus_117434	75	18.5	80.2
Arcobacter	Arcobacter_cibarius_LMG_21996	Arcobacter_porcinus_117434	79.7	22.2	85.1
Arcobacter	Arcobacter_cryaerophilus_L397	Arcobacter_porcinus_117434	80.9	23.6	86
Arcobacter	Arcobacter_cryaerophilus_L398	Arcobacter_porcinus_117434	80.7	23	86
Arcobacter	Arcobacter_cryaerophilus_L399	Arcobacter_porcinus_117434	80.8	23.3	86
Arcobacter	Arcobacter_cryaerophilus_L400	Arcobacter_porcinus_117434	81.1	23.4	86
Arcobacter	Arcobacter_cryaerophilus_L401	Arcobacter_porcinus_117434	80.6	23.2	86
Arcobacter	Arcobacter_cryaerophilus_L406	Arcobacter_porcinus_117434	80.7	23	86.1
Arcobacter	Arcobacter_faecis_AF1078	Arcobacter_porcinus_117434	80.1	22.4	85.8
Arcobacter	Arcobacter_lanthieri_AF1430	Arcobacter_porcinus_117434	79.5	21.6	85.2
Arcobacter	Arcobacter_lanthieri_AF1440	Arcobacter_porcinus_117434	79.5	21.7	85.2
Arcobacter	Arcobacter_lanthieri_AF1581	Arcobacter_porcinus_117434	79.3	21.8	85.2
Arcobacter	Arcobacter_marinus_F140_37	Arcobacter_porcinus_117434	74.8	18.4	80.1
Arcobacter	Arcobacter_marinus_MARC_MIP3H16	Arcobacter_porcinus_117434	74.8	18.6	80.2
Arcobacter	Arcobacter_marinus_SH_4D_Col1	Arcobacter_porcinus_117434	74.7	18.8	80.2
Arcobacter	Arcobacter_nitrofigilis_DSM_7299	Arcobacter_porcinus_117434	74.6	18.4	79.6
Arcobacter	Arcobacter_anaerophilus_IR_1	Arcobacter_porcinus_213	74.3	18.5	79
Arcobacter	Arcobacter_butzleri_7h1h	Arcobacter_porcinus_213	78.3	20.9	84
Arcobacter	Arcobacter_butzleri_JV22	Arcobacter_porcinus_213	78.1	20.7	84.1
Arcobacter	Arcobacter_butzleri_L349	Arcobacter_porcinus_213	78	20.6	84
Arcobacter	Arcobacter_butzleri_L350	Arcobacter_porcinus_213	78.3	20.5	84
Arcobacter	Arcobacter_butzleri_L351	Arcobacter_porcinus_213	78.1	20.5	84
Arcobacter	Arcobacter_butzleri_L352	Arcobacter_porcinus_213	78.2	20.6	84
Arcobacter	Arcobacter_butzleri_L353	Arcobacter_porcinus_213	78	20.8	84.1
Arcobacter	Arcobacter_butzleri_L354	Arcobacter_porcinus_213	78.3	20.6	84.1
Arcobacter	Arcobacter_butzleri_L355	Arcobacter_porcinus_213	78.1	21	84.1
Arcobacter	Arcobacter_butzleri_NCTC_12481	Arcobacter_porcinus_213	78.1	20.6	84.1
Arcobacter	Arcobacter_butzleri_RM4018	Arcobacter_porcinus_213	78.1	20.6	84.1
Arcobacter	Arcobacter_canalis_F138_33	Arcobacter_porcinus_213	74.9	18.5	80.2
Arcobacter	Arcobacter_cibarius_LMG_21996	Arcobacter_porcinus_213	79.8	22	85.1
Arcobacter	Arcobacter_cryaerophilus_L397	Arcobacter_porcinus_213	80.7	23.1	86
Arcobacter	Arcobacter_cryaerophilus_L398	Arcobacter_porcinus_213	80.8	22.9	86
Arcobacter	Arcobacter_cryaerophilus_L399	Arcobacter_porcinus_213	80.7	23	86
Arcobacter	Arcobacter_cryaerophilus_L400	Arcobacter_porcinus_213	80.6	23	86
Arcobacter	Arcobacter_cryaerophilus_L401	Arcobacter_porcinus_213	80.6	23	86
Arcobacter	Arcobacter_cryaerophilus_L406	Arcobacter_porcinus_213	80.7	22.9	86
Arcobacter	Arcobacter_faecis_AF1078	Arcobacter_porcinus_213	80.2	22.3	85.8
Arcobacter	Arcobacter_lanthieri_AF1430	Arcobacter_porcinus_213	79.7	21.6	85.2
Arcobacter	Arcobacter_lanthieri_AF1440	Arcobacter_porcinus_213	79.8	21.8	85.2
Arcobacter	Arcobacter_lanthieri_AF1581	Arcobacter_porcinus_213	79.4	21.8	85.2
Arcobacter	Arcobacter_marinus_F140_37	Arcobacter_porcinus_213	74.9	18.4	80.2
Arcobacter	Arcobacter_marinus_MARC_MIP3H16	Arcobacter_porcinus_213	74.8	18.5	80.2
Arcobacter	Arcobacter_marinus_SH_4D_Col1	Arcobacter_porcinus_213	74.6	18.7	80.2
Arcobacter	Arcobacter_nitrofigilis_DSM_7299	Arcobacter_porcinus_213	74.4	18.6	79.6
Arcobacter	Arcobacter_porcinus_117434	Arcobacter_porcinus_213	99.3	92.5	99.2
Arcobacter	Arcobacter_anaerophilus_IR_1	Arcobacter_porcinus_216	74.4	18.5	79
Arcobacter	Arcobacter_butzleri_7h1h	Arcobacter_porcinus_216	78.1	20.6	84
Arcobacter	Arcobacter_butzleri_JV22	Arcobacter_porcinus_216	78.1	20.6	84
Arcobacter	Arcobacter_butzleri_L349	Arcobacter_porcinus_216	78.1	20.4	83.9
Arcobacter	Arcobacter_butzleri_L350	Arcobacter_porcinus_216	78.3	20.4	84
Arcobacter	Arcobacter_butzleri_L351	Arcobacter_porcinus_216	78.2	20.4	84
Arcobacter	Arcobacter_butzleri_L352	Arcobacter_porcinus_216	77.9	20.5	84
Arcobacter	Arcobacter_butzleri_L353	Arcobacter_porcinus_216	78.2	20.5	84
Arcobacter	Arcobacter_butzleri_L354	Arcobacter_porcinus_216	78	20.4	84
Arcobacter	Arcobacter_butzleri_L355	Arcobacter_porcinus_216	78.3	20.9	84
Arcobacter	Arcobacter_butzleri_NCTC_12481	Arcobacter_porcinus_216	78.1	20.5	84
Arcobacter	Arcobacter_butzleri_RM4018	Arcobacter_porcinus_216	78.1	20.5	84
Arcobacter	Arcobacter_canalis_F138_33	Arcobacter_porcinus_216	75	18.6	80.2
Arcobacter	Arcobacter_cibarius_LMG_21996	Arcobacter_porcinus_216	79.5	22.1	85.1
Arcobacter	Arcobacter_cryaerophilus_L397	Arcobacter_porcinus_216	81	23.2	86
Arcobacter	Arcobacter_cryaerophilus_L398	Arcobacter_porcinus_216	80.7	22.9	86
Arcobacter	Arcobacter_cryaerophilus_L399	Arcobacter_porcinus_216	80.6	23	86
Arcobacter	Arcobacter_cryaerophilus_L400	Arcobacter_porcinus_216	80.7	23.1	86
Arcobacter	Arcobacter_cryaerophilus_L401	Arcobacter_porcinus_216	80.6	23	86
Arcobacter	Arcobacter_cryaerophilus_L406	Arcobacter_porcinus_216	80.8	22.8	86.1
Arcobacter	Arcobacter_faecis_AF1078	Arcobacter_porcinus_216	80.3	22.4	85.8
Arcobacter	Arcobacter_lanthieri_AF1430	Arcobacter_porcinus_216	79.6	21.6	85.3
Arcobacter	Arcobacter_lanthieri_AF1440	Arcobacter_porcinus_216	79.6	21.7	85.3
Arcobacter	Arcobacter_lanthieri_AF1581	Arcobacter_porcinus_216	79.4	21.8	85.3
Arcobacter	Arcobacter_marinus_F140_37	Arcobacter_porcinus_216	74.9	18.4	80.1
Arcobacter	Arcobacter_marinus_MARC_MIP3H16	Arcobacter_porcinus_216	75	18.5	80.2
Arcobacter	Arcobacter_marinus_SH_4D_Col1	Arcobacter_porcinus_216	75.1	18.7	80.2
Arcobacter	Arcobacter_nitrofigilis_DSM_7299	Arcobacter_porcinus_216	74.7	18.5	79.6
Arcobacter	Arcobacter_porcinus_117434	Arcobacter_porcinus_216	99	91.5	99.5
Arcobacter	Arcobacter_porcinus_213	Arcobacter_porcinus_216	99.2	92.4	99.3
Arcobacter	Arcobacter_anaerophilus_IR_1	Arcobacter_porcinus_DU19	74.1	18.8	78.9
Arcobacter	Arcobacter_butzleri_7h1h	Arcobacter_porcinus_DU19	77.9	20.8	84
Arcobacter	Arcobacter_butzleri_JV22	Arcobacter_porcinus_DU19	78.4	20.8	84
Arcobacter	Arcobacter_butzleri_L349	Arcobacter_porcinus_DU19	78.2	20.5	83.9
Arcobacter	Arcobacter_butzleri_L350	Arcobacter_porcinus_DU19	78.2	20.4	84
Arcobacter	Arcobacter_butzleri_L351	Arcobacter_porcinus_DU19	78.3	20.4	84
Arcobacter	Arcobacter_butzleri_L352	Arcobacter_porcinus_DU19	78.3	20.6	84
Arcobacter	Arcobacter_butzleri_L353	Arcobacter_porcinus_DU19	78.2	20.7	84
Arcobacter	Arcobacter_butzleri_L354	Arcobacter_porcinus_DU19	78.3	20.6	84
Arcobacter	Arcobacter_butzleri_L355	Arcobacter_porcinus_DU19	78.3	21	84
Arcobacter	Arcobacter_butzleri_NCTC_12481	Arcobacter_porcinus_DU19	78.1	20.6	84
Arcobacter	Arcobacter_butzleri_RM4018	Arcobacter_porcinus_DU19	78.1	20.6	84
Arcobacter	Arcobacter_canalis_F138_33	Arcobacter_porcinus_DU19	75.2	18.6	80.2
Arcobacter	Arcobacter_cibarius_LMG_21996	Arcobacter_porcinus_DU19	79.7	22.1	85.1
Arcobacter	Arcobacter_cryaerophilus_L397	Arcobacter_porcinus_DU19	80.8	23.3	86.1
Arcobacter	Arcobacter_cryaerophilus_L398	Arcobacter_porcinus_DU19	80.7	23.2	86
Arcobacter	Arcobacter_cryaerophilus_L399	Arcobacter_porcinus_DU19	80.8	23.3	86.1
Arcobacter	Arcobacter_cryaerophilus_L400	Arcobacter_porcinus_DU19	80.9	23.2	86.1
Arcobacter	Arcobacter_cryaerophilus_L401	Arcobacter_porcinus_DU19	81	23.4	86
Arcobacter	Arcobacter_cryaerophilus_L406	Arcobacter_porcinus_DU19	81	23.1	86.1
Arcobacter	Arcobacter_faecis_AF1078	Arcobacter_porcinus_DU19	80.1	22.5	85.8
Arcobacter	Arcobacter_lanthieri_AF1430	Arcobacter_porcinus_DU19	79.5	21.6	85.3
Arcobacter	Arcobacter_lanthieri_AF1440	Arcobacter_porcinus_DU19	79.7	21.8	85.3
Arcobacter	Arcobacter_lanthieri_AF1581	Arcobacter_porcinus_DU19	79.6	21.8	85.2
Arcobacter	Arcobacter_marinus_F140_37	Arcobacter_porcinus_DU19	75	18.4	80.1
Arcobacter	Arcobacter_marinus_MARC_MIP3H16	Arcobacter_porcinus_DU19	74.9	18.6	80.2
Arcobacter	Arcobacter_marinus_SH_4D_Col1	Arcobacter_porcinus_DU19	74.7	18.8	80.2
Arcobacter	Arcobacter_nitrofigilis_DSM_7299	Arcobacter_porcinus_DU19	74.7	18.6	79.6
Arcobacter	Arcobacter_porcinus_117434	Arcobacter_porcinus_DU19	99	90.7	99.4
Arcobacter	Arcobacter_porcinus_213	Arcobacter_porcinus_DU19	98.9	88.7	99.1
Arcobacter	Arcobacter_porcinus_216	Arcobacter_porcinus_DU19	99	91.1	99.4
Arcobacter	Arcobacter_anaerophilus_IR_1	Arcobacter_skirrowii_L402	74.3	18.9	78.9
Arcobacter	Arcobacter_butzleri_7h1h	Arcobacter_skirrowii_L402	78.8	21.5	84.2
Arcobacter	Arcobacter_butzleri_JV22	Arcobacter_skirrowii_L402	79	21.5	84.3
Arcobacter	Arcobacter_butzleri_L349	Arcobacter_skirrowii_L402	78.9	21.3	84.2
Arcobacter	Arcobacter_butzleri_L350	Arcobacter_skirrowii_L402	78.9	21.2	84.2
Arcobacter	Arcobacter_butzleri_L351	Arcobacter_skirrowii_L402	78.7	21.2	84.2
Arcobacter	Arcobacter_butzleri_L352	Arcobacter_skirrowii_L402	78.9	21.5	84.3
Arcobacter	Arcobacter_butzleri_L353	Arcobacter_skirrowii_L402	78.7	21.4	84.2
Arcobacter	Arcobacter_butzleri_L354	Arcobacter_skirrowii_L402	78.9	21.4	84.2
Arcobacter	Arcobacter_butzleri_L355	Arcobacter_skirrowii_L402	78.8	21.4	84.3
Arcobacter	Arcobacter_butzleri_NCTC_12481	Arcobacter_skirrowii_L402	79	21.5	84.2
Arcobacter	Arcobacter_butzleri_RM4018	Arcobacter_skirrowii_L402	79	21.5	84.2
Arcobacter	Arcobacter_canalis_F138_33	Arcobacter_skirrowii_L402	74.7	18.7	80
Arcobacter	Arcobacter_cibarius_LMG_21996	Arcobacter_skirrowii_L402	80.5	23.1	85.8
Arcobacter	Arcobacter_cryaerophilus_L397	Arcobacter_skirrowii_L402	84	27.5	89.1
Arcobacter	Arcobacter_cryaerophilus_L398	Arcobacter_skirrowii_L402	84.2	27.1	88.8
Arcobacter	Arcobacter_cryaerophilus_L399	Arcobacter_skirrowii_L402	84.5	27.5	88.9
Arcobacter	Arcobacter_cryaerophilus_L400	Arcobacter_skirrowii_L402	84.3	27.3	89.1
Arcobacter	Arcobacter_cryaerophilus_L401	Arcobacter_skirrowii_L402	84.1	27.1	88.8
Arcobacter	Arcobacter_cryaerophilus_L406	Arcobacter_skirrowii_L402	84.1	27.5	89
Arcobacter	Arcobacter_faecis_AF1078	Arcobacter_skirrowii_L402	80.9	23.6	86.3
Arcobacter	Arcobacter_lanthieri_AF1430	Arcobacter_skirrowii_L402	79.7	21.9	85.3
Arcobacter	Arcobacter_lanthieri_AF1440	Arcobacter_skirrowii_L402	79.8	22.1	85.3
Arcobacter	Arcobacter_lanthieri_AF1581	Arcobacter_skirrowii_L402	79.9	22.1	85.3
Arcobacter	Arcobacter_marinus_F140_37	Arcobacter_skirrowii_L402	74.9	18.7	79.9
Arcobacter	Arcobacter_marinus_MARC_MIP3H16	Arcobacter_skirrowii_L402	74.4	18.9	80
Arcobacter	Arcobacter_marinus_SH_4D_Col1	Arcobacter_skirrowii_L402	74.6	18.9	80.1
Arcobacter	Arcobacter_nitrofigilis_DSM_7299	Arcobacter_skirrowii_L402	74.6	19.2	79.5
Arcobacter	Arcobacter_porcinus_117434	Arcobacter_skirrowii_L402	81.4	23.7	86.6
Arcobacter	Arcobacter_porcinus_213	Arcobacter_skirrowii_L402	81.7	23.6	86.6
Arcobacter	Arcobacter_porcinus_216	Arcobacter_skirrowii_L402	81.3	23.5	86.6
Arcobacter	Arcobacter_porcinus_DU19	Arcobacter_skirrowii_L402	81.5	23.7	86.7
Arcobacter	Arcobacter_anaerophilus_IR_1	Arcobacter_skirrowii_L403	74.3	19.3	78.9
Arcobacter	Arcobacter_butzleri_7h1h	Arcobacter_skirrowii_L403	78.7	21.4	84.2
Arcobacter	Arcobacter_butzleri_JV22	Arcobacter_skirrowii_L403	78.7	21.3	84.3
Arcobacter	Arcobacter_butzleri_L349	Arcobacter_skirrowii_L403	78.8	21.2	84.2
Arcobacter	Arcobacter_butzleri_L350	Arcobacter_skirrowii_L403	79.2	21.3	84.2
Arcobacter	Arcobacter_butzleri_L351	Arcobacter_skirrowii_L403	78.9	21.3	84.2
Arcobacter	Arcobacter_butzleri_L352	Arcobacter_skirrowii_L403	78.8	21.4	84.2
Arcobacter	Arcobacter_butzleri_L353	Arcobacter_skirrowii_L403	78.7	21.2	84.2
Arcobacter	Arcobacter_butzleri_L354	Arcobacter_skirrowii_L403	78.8	21.4	84.2
Arcobacter	Arcobacter_butzleri_L355	Arcobacter_skirrowii_L403	78.8	21.5	84.2
Arcobacter	Arcobacter_butzleri_NCTC_12481	Arcobacter_skirrowii_L403	78.8	21.3	84.2
Arcobacter	Arcobacter_butzleri_RM4018	Arcobacter_skirrowii_L403	78.8	21.3	84.2
Arcobacter	Arcobacter_canalis_F138_33	Arcobacter_skirrowii_L403	74.9	18.6	80
Arcobacter	Arcobacter_cibarius_LMG_21996	Arcobacter_skirrowii_L403	80.6	23.1	85.8
Arcobacter	Arcobacter_cryaerophilus_L397	Arcobacter_skirrowii_L403	84.5	27.7	89.1
Arcobacter	Arcobacter_cryaerophilus_L398	Arcobacter_skirrowii_L403	84.2	27.1	88.8
Arcobacter	Arcobacter_cryaerophilus_L399	Arcobacter_skirrowii_L403	84.2	27.2	88.9
Arcobacter	Arcobacter_cryaerophilus_L400	Arcobacter_skirrowii_L403	84.6	27.3	89.1
Arcobacter	Arcobacter_cryaerophilus_L401	Arcobacter_skirrowii_L403	84.3	27	88.8
Arcobacter	Arcobacter_cryaerophilus_L406	Arcobacter_skirrowii_L403	84.6	27.7	89.1
Arcobacter	Arcobacter_faecis_AF1078	Arcobacter_skirrowii_L403	80.9	23.6	86.3
Arcobacter	Arcobacter_lanthieri_AF1430	Arcobacter_skirrowii_L403	79.9	22	85.3
Arcobacter	Arcobacter_lanthieri_AF1440	Arcobacter_skirrowii_L403	79.7	22.2	85.3
Arcobacter	Arcobacter_lanthieri_AF1581	Arcobacter_skirrowii_L403	79.7	22.2	85.3
Arcobacter	Arcobacter_marinus_F140_37	Arcobacter_skirrowii_L403	74.8	18.8	79.9
Arcobacter	Arcobacter_marinus_MARC_MIP3H16	Arcobacter_skirrowii_L403	74.7	19	80
Arcobacter	Arcobacter_marinus_SH_4D_Col1	Arcobacter_skirrowii_L403	75.1	19.2	80
Arcobacter	Arcobacter_nitrofigilis_DSM_7299	Arcobacter_skirrowii_L403	74.5	19.4	79.6
Arcobacter	Arcobacter_porcinus_117434	Arcobacter_skirrowii_L403	81.3	23.5	86.6
Arcobacter	Arcobacter_porcinus_213	Arcobacter_skirrowii_L403	81.4	23.4	86.6
Arcobacter	Arcobacter_porcinus_216	Arcobacter_skirrowii_L403	81.4	23.4	86.6
Arcobacter	Arcobacter_porcinus_DU19	Arcobacter_skirrowii_L403	81.5	23.6	86.6
Arcobacter	Arcobacter_skirrowii_L402	Arcobacter_skirrowii_L403	98.6	89	98.9
Arcobacter	Arcobacter_anaerophilus_IR_1	Arcobacter_skirrowii_L404	74.5	19.3	78.9
Arcobacter	Arcobacter_butzleri_7h1h	Arcobacter_skirrowii_L404	78.5	21.1	84.2
Arcobacter	Arcobacter_butzleri_JV22	Arcobacter_skirrowii_L404	78.7	21.1	84.3
Arcobacter	Arcobacter_butzleri_L349	Arcobacter_skirrowii_L404	78.7	21.1	84.2
Arcobacter	Arcobacter_butzleri_L350	Arcobacter_skirrowii_L404	78.8	21.1	84.2
Arcobacter	Arcobacter_butzleri_L351	Arcobacter_skirrowii_L404	78.8	21.1	84.2
Arcobacter	Arcobacter_butzleri_L352	Arcobacter_skirrowii_L404	78.8	21.2	84.2
Arcobacter	Arcobacter_butzleri_L353	Arcobacter_skirrowii_L404	78.6	21.1	84.2
Arcobacter	Arcobacter_butzleri_L354	Arcobacter_skirrowii_L404	78.6	21.2	84.2
Arcobacter	Arcobacter_butzleri_L355	Arcobacter_skirrowii_L404	78.9	21.3	84.2
Arcobacter	Arcobacter_butzleri_NCTC_12481	Arcobacter_skirrowii_L404	78.5	21.2	84.2
Arcobacter	Arcobacter_butzleri_RM4018	Arcobacter_skirrowii_L404	78.6	21.2	84.2
Arcobacter	Arcobacter_canalis_F138_33	Arcobacter_skirrowii_L404	74.9	18.7	80
Arcobacter	Arcobacter_cibarius_LMG_21996	Arcobacter_skirrowii_L404	80.6	23.5	85.8
Arcobacter	Arcobacter_cryaerophilus_L397	Arcobacter_skirrowii_L404	84.2	27.7	89.1
Arcobacter	Arcobacter_cryaerophilus_L398	Arcobacter_skirrowii_L404	83.9	27	88.8
Arcobacter	Arcobacter_cryaerophilus_L399	Arcobacter_skirrowii_L404	84.3	27.2	88.9
Arcobacter	Arcobacter_cryaerophilus_L400	Arcobacter_skirrowii_L404	84.2	27.2	89.1
Arcobacter	Arcobacter_cryaerophilus_L401	Arcobacter_skirrowii_L404	83.9	26.8	88.8
Arcobacter	Arcobacter_cryaerophilus_L406	Arcobacter_skirrowii_L404	84.3	27.5	89
Arcobacter	Arcobacter_faecis_AF1078	Arcobacter_skirrowii_L404	80.9	23.5	86.3
Arcobacter	Arcobacter_lanthieri_AF1430	Arcobacter_skirrowii_L404	80.1	21.9	85.3
Arcobacter	Arcobacter_lanthieri_AF1440	Arcobacter_skirrowii_L404	79.9	22	85.3
Arcobacter	Arcobacter_lanthieri_AF1581	Arcobacter_skirrowii_L404	79.9	22.2	85.3
Arcobacter	Arcobacter_marinus_F140_37	Arcobacter_skirrowii_L404	74.9	18.8	79.9
Arcobacter	Arcobacter_marinus_MARC_MIP3H16	Arcobacter_skirrowii_L404	74.9	19.2	80
Arcobacter	Arcobacter_marinus_SH_4D_Col1	Arcobacter_skirrowii_L404	74.7	19.1	80
Arcobacter	Arcobacter_nitrofigilis_DSM_7299	Arcobacter_skirrowii_L404	74.6	19.3	79.5
Arcobacter	Arcobacter_porcinus_117434	Arcobacter_skirrowii_L404	81.5	24	86.6
Arcobacter	Arcobacter_porcinus_213	Arcobacter_skirrowii_L404	81.7	23.7	86.6
Arcobacter	Arcobacter_porcinus_216	Arcobacter_skirrowii_L404	81.6	23.8	86.6
Arcobacter	Arcobacter_porcinus_DU19	Arcobacter_skirrowii_L404	81.9	24.1	86.6
Arcobacter	Arcobacter_skirrowii_L402	Arcobacter_skirrowii_L404	98.5	87.7	98.9
Arcobacter	Arcobacter_skirrowii_L403	Arcobacter_skirrowii_L404	98.6	87.9	98.9
Arcobacter	Arcobacter_anaerophilus_IR_1	Arcobacter_skirrowii_L405	74.2	19.4	78.9
Arcobacter	Arcobacter_butzleri_7h1h	Arcobacter_skirrowii_L405	78.5	21.2	84.2
Arcobacter	Arcobacter_butzleri_JV22	Arcobacter_skirrowii_L405	78.6	21	84.3
Arcobacter	Arcobacter_butzleri_L349	Arcobacter_skirrowii_L405	78.8	21.1	84.2
Arcobacter	Arcobacter_butzleri_L350	Arcobacter_skirrowii_L405	78.8	21	84.2
Arcobacter	Arcobacter_butzleri_L351	Arcobacter_skirrowii_L405	78.5	21.1	84.2
Arcobacter	Arcobacter_butzleri_L352	Arcobacter_skirrowii_L405	78.6	21.1	84.3
Arcobacter	Arcobacter_butzleri_L353	Arcobacter_skirrowii_L405	78.7	21	84.3
Arcobacter	Arcobacter_butzleri_L354	Arcobacter_skirrowii_L405	78.7	21.2	84.2
Arcobacter	Arcobacter_butzleri_L355	Arcobacter_skirrowii_L405	78.6	21.2	84.3
Arcobacter	Arcobacter_butzleri_NCTC_12481	Arcobacter_skirrowii_L405	78.9	21.3	84.3
Arcobacter	Arcobacter_butzleri_RM4018	Arcobacter_skirrowii_L405	78.9	21.3	84.3
Arcobacter	Arcobacter_canalis_F138_33	Arcobacter_skirrowii_L405	75	18.7	80.1
Arcobacter	Arcobacter_cibarius_LMG_21996	Arcobacter_skirrowii_L405	80.6	23.1	85.8
Arcobacter	Arcobacter_cryaerophilus_L397	Arcobacter_skirrowii_L405	84.4	27.7	89.1
Arcobacter	Arcobacter_cryaerophilus_L398	Arcobacter_skirrowii_L405	84.2	27.2	88.8
Arcobacter	Arcobacter_cryaerophilus_L399	Arcobacter_skirrowii_L405	84.4	27.3	88.9
Arcobacter	Arcobacter_cryaerophilus_L400	Arcobacter_skirrowii_L405	84.4	27.7	89.1
Arcobacter	Arcobacter_cryaerophilus_L401	Arcobacter_skirrowii_L405	83.9	27	88.8
Arcobacter	Arcobacter_cryaerophilus_L406	Arcobacter_skirrowii_L405	84.2	27.4	89
Arcobacter	Arcobacter_faecis_AF1078	Arcobacter_skirrowii_L405	81	23.5	86.3
Arcobacter	Arcobacter_lanthieri_AF1430	Arcobacter_skirrowii_L405	79.7	22	85.3
Arcobacter	Arcobacter_lanthieri_AF1440	Arcobacter_skirrowii_L405	79.9	22.1	85.3
Arcobacter	Arcobacter_lanthieri_AF1581	Arcobacter_skirrowii_L405	79.9	22.3	85.3
Arcobacter	Arcobacter_marinus_F140_37	Arcobacter_skirrowii_L405	74.8	18.8	79.9
Arcobacter	Arcobacter_marinus_MARC_MIP3H16	Arcobacter_skirrowii_L405	74.7	19	80
Arcobacter	Arcobacter_marinus_SH_4D_Col1	Arcobacter_skirrowii_L405	75	19	80.1
Arcobacter	Arcobacter_nitrofigilis_DSM_7299	Arcobacter_skirrowii_L405	74.8	19.4	79.5
Arcobacter	Arcobacter_porcinus_117434	Arcobacter_skirrowii_L405	81.5	23.5	86.6
Arcobacter	Arcobacter_porcinus_213	Arcobacter_skirrowii_L405	81.2	23.4	86.6
Arcobacter	Arcobacter_porcinus_216	Arcobacter_skirrowii_L405	81.3	23.4	86.6
Arcobacter	Arcobacter_porcinus_DU19	Arcobacter_skirrowii_L405	81.4	23.5	86.6
Arcobacter	Arcobacter_skirrowii_L402	Arcobacter_skirrowii_L405	98.7	88.5	98.9
Arcobacter	Arcobacter_skirrowii_L403	Arcobacter_skirrowii_L405	98.6	88.9	98.9
Arcobacter	Arcobacter_skirrowii_L404	Arcobacter_skirrowii_L405	98.5	86.6	98.9
Arcobacter	Arcobacter_anaerophilus_IR_1	Arcobacter_sp_AF1028	74.2	19.1	79.4
Arcobacter	Arcobacter_butzleri_7h1h	Arcobacter_sp_AF1028	79.8	22.3	85.1
Arcobacter	Arcobacter_butzleri_JV22	Arcobacter_sp_AF1028	79.9	22.4	85.2
Arcobacter	Arcobacter_butzleri_L349	Arcobacter_sp_AF1028	79.7	22.2	85.1
Arcobacter	Arcobacter_butzleri_L350	Arcobacter_sp_AF1028	79.8	22.3	85.1
Arcobacter	Arcobacter_butzleri_L351	Arcobacter_sp_AF1028	80	22.3	85.1
Arcobacter	Arcobacter_butzleri_L352	Arcobacter_sp_AF1028	79.9	22.4	85.1
Arcobacter	Arcobacter_butzleri_L353	Arcobacter_sp_AF1028	79.6	22.2	85.2
Arcobacter	Arcobacter_butzleri_L354	Arcobacter_sp_AF1028	79.7	22.3	85.1
Arcobacter	Arcobacter_butzleri_L355	Arcobacter_sp_AF1028	79.7	22.5	85.2
Arcobacter	Arcobacter_butzleri_NCTC_12481	Arcobacter_sp_AF1028	79.8	22.4	85.1
Arcobacter	Arcobacter_butzleri_RM4018	Arcobacter_sp_AF1028	79.8	22.4	85.1
Arcobacter	Arcobacter_canalis_F138_33	Arcobacter_sp_AF1028	75	18.6	80.6
Arcobacter	Arcobacter_cibarius_LMG_21996	Arcobacter_sp_AF1028	84.9	28.5	88.7
Arcobacter	Arcobacter_cryaerophilus_L397	Arcobacter_sp_AF1028	82.1	25.1	87.1
Arcobacter	Arcobacter_cryaerophilus_L398	Arcobacter_sp_AF1028	82.1	24.6	87.1
Arcobacter	Arcobacter_cryaerophilus_L399	Arcobacter_sp_AF1028	81.9	24.8	87.1
Arcobacter	Arcobacter_cryaerophilus_L400	Arcobacter_sp_AF1028	83	25.9	87.1
Arcobacter	Arcobacter_cryaerophilus_L401	Arcobacter_sp_AF1028	82.1	24.9	87.1
Arcobacter	Arcobacter_cryaerophilus_L406	Arcobacter_sp_AF1028	82	24.7	87.1
Arcobacter	Arcobacter_faecis_AF1078	Arcobacter_sp_AF1028	99.8	99.1	99.9
Arcobacter	Arcobacter_lanthieri_AF1430	Arcobacter_sp_AF1028	81.5	23.6	86.6
Arcobacter	Arcobacter_lanthieri_AF1440	Arcobacter_sp_AF1028	81.2	23.7	86.6
Arcobacter	Arcobacter_lanthieri_AF1581	Arcobacter_sp_AF1028	81.4	23.7	86.5
Arcobacter	Arcobacter_marinus_F140_37	Arcobacter_sp_AF1028	74.9	18.7	80.5
Arcobacter	Arcobacter_marinus_MARC_MIP3H16	Arcobacter_sp_AF1028	74.8	18.5	80.5
Arcobacter	Arcobacter_marinus_SH_4D_Col1	Arcobacter_sp_AF1028	74.8	18.5	80.5
Arcobacter	Arcobacter_nitrofigilis_DSM_7299	Arcobacter_sp_AF1028	74.9	19.3	80.1
Arcobacter	Arcobacter_porcinus_117434	Arcobacter_sp_AF1028	80.2	22.4	85.8
Arcobacter	Arcobacter_porcinus_213	Arcobacter_sp_AF1028	80.3	22.3	85.8
Arcobacter	Arcobacter_porcinus_216	Arcobacter_sp_AF1028	80.3	22.3	85.8
Arcobacter	Arcobacter_porcinus_DU19	Arcobacter_sp_AF1028	80	22.4	85.8
Arcobacter	Arcobacter_skirrowii_L402	Arcobacter_sp_AF1028	80.9	23.5	86.3
Arcobacter	Arcobacter_skirrowii_L403	Arcobacter_sp_AF1028	80.9	23.6	86.3
Arcobacter	Arcobacter_skirrowii_L404	Arcobacter_sp_AF1028	80.8	23.5	86.3
Arcobacter	Arcobacter_skirrowii_L405	Arcobacter_sp_AF1028	81	23.5	86.3
Arcobacter	Arcobacter_anaerophilus_IR_1	Arcobacter_sp_LA11	76.7	20	82.1
Arcobacter	Arcobacter_butzleri_7h1h	Arcobacter_sp_LA11	76.1	19.6	82.2
Arcobacter	Arcobacter_butzleri_JV22	Arcobacter_sp_LA11	76.1	19.7	82.2
Arcobacter	Arcobacter_butzleri_L349	Arcobacter_sp_LA11	75.8	19.7	82.2
Arcobacter	Arcobacter_butzleri_L350	Arcobacter_sp_LA11	76.1	19.5	82.2
Arcobacter	Arcobacter_butzleri_L351	Arcobacter_sp_LA11	76.2	19.6	82.2
Arcobacter	Arcobacter_butzleri_L352	Arcobacter_sp_LA11	76.2	19.7	82.2
Arcobacter	Arcobacter_butzleri_L353	Arcobacter_sp_LA11	76.2	19.6	82.2
Arcobacter	Arcobacter_butzleri_L354	Arcobacter_sp_LA11	76.2	19.6	82.2
Arcobacter	Arcobacter_butzleri_L355	Arcobacter_sp_LA11	76.4	19.9	82.2
Arcobacter	Arcobacter_butzleri_NCTC_12481	Arcobacter_sp_LA11	76.3	19.7	82.2
Arcobacter	Arcobacter_butzleri_RM4018	Arcobacter_sp_LA11	76.2	19.7	82.2
Arcobacter	Arcobacter_canalis_F138_33	Arcobacter_sp_LA11	76.2	19.1	82.1
Arcobacter	Arcobacter_cibarius_LMG_21996	Arcobacter_sp_LA11	74.8	18.9	80.3
Arcobacter	Arcobacter_cryaerophilus_L397	Arcobacter_sp_LA11	74.6	19.2	79.9
Arcobacter	Arcobacter_cryaerophilus_L398	Arcobacter_sp_LA11	74.8	19	79.9
Arcobacter	Arcobacter_cryaerophilus_L399	Arcobacter_sp_LA11	74.8	18.9	79.9
Arcobacter	Arcobacter_cryaerophilus_L400	Arcobacter_sp_LA11	74.8	19.3	79.9
Arcobacter	Arcobacter_cryaerophilus_L401	Arcobacter_sp_LA11	74.8	19	79.9
Arcobacter	Arcobacter_cryaerophilus_L406	Arcobacter_sp_LA11	74.9	19.2	79.9
Arcobacter	Arcobacter_faecis_AF1078	Arcobacter_sp_LA11	74.7	19.1	80.1
Arcobacter	Arcobacter_lanthieri_AF1430	Arcobacter_sp_LA11	75.3	19	80.6
Arcobacter	Arcobacter_lanthieri_AF1440	Arcobacter_sp_LA11	75.5	19.3	80.6
Arcobacter	Arcobacter_lanthieri_AF1581	Arcobacter_sp_LA11	75.6	19.5	80.6
Arcobacter	Arcobacter_marinus_F140_37	Arcobacter_sp_LA11	75.9	19	82.1
Arcobacter	Arcobacter_marinus_MARC_MIP3H16	Arcobacter_sp_LA11	75.9	19	82.2
Arcobacter	Arcobacter_marinus_SH_4D_Col1	Arcobacter_sp_LA11	76.1	19	82.1
Arcobacter	Arcobacter_nitrofigilis_DSM_7299	Arcobacter_sp_LA11	76.1	19.5	81.9
Arcobacter	Arcobacter_porcinus_117434	Arcobacter_sp_LA11	74.8	18.8	79.8
Arcobacter	Arcobacter_porcinus_213	Arcobacter_sp_LA11	74.7	18.8	79.8
Arcobacter	Arcobacter_porcinus_216	Arcobacter_sp_LA11	74.7	18.8	79.8
Arcobacter	Arcobacter_porcinus_DU19	Arcobacter_sp_LA11	74.7	18.8	79.8
Arcobacter	Arcobacter_skirrowii_L402	Arcobacter_sp_LA11	74.5	18.7	79.7
Arcobacter	Arcobacter_skirrowii_L403	Arcobacter_sp_LA11	75	18.8	79.7
Arcobacter	Arcobacter_skirrowii_L404	Arcobacter_sp_LA11	74.5	18.5	79.6
Arcobacter	Arcobacter_skirrowii_L405	Arcobacter_sp_LA11	74.6	18.8	79.6
Arcobacter	Arcobacter_sp_AF1028	Arcobacter_sp_LA11	74.9	19	80.1
Arcobacter	Arcobacter_anaerophilus_IR_1	Arcobacter_sp_LPB0137	75.1	18.8	80
Arcobacter	Arcobacter_butzleri_7h1h	Arcobacter_sp_LPB0137	77.3	20.6	82.9
Arcobacter	Arcobacter_butzleri_JV22	Arcobacter_sp_LPB0137	77.2	20.4	82.9
Arcobacter	Arcobacter_butzleri_L349	Arcobacter_sp_LPB0137	77.1	20.5	82.8
Arcobacter	Arcobacter_butzleri_L350	Arcobacter_sp_LPB0137	77.4	20.5	82.8
Arcobacter	Arcobacter_butzleri_L351	Arcobacter_sp_LPB0137	77.4	20.6	82.8
Arcobacter	Arcobacter_butzleri_L352	Arcobacter_sp_LPB0137	77.5	20.7	82.9
Arcobacter	Arcobacter_butzleri_L353	Arcobacter_sp_LPB0137	77.4	20.5	82.9
Arcobacter	Arcobacter_butzleri_L354	Arcobacter_sp_LPB0137	77.4	20.5	82.9
Arcobacter	Arcobacter_butzleri_L355	Arcobacter_sp_LPB0137	77.4	20.6	82.9
Arcobacter	Arcobacter_butzleri_NCTC_12481	Arcobacter_sp_LPB0137	77.3	20.5	82.9
Arcobacter	Arcobacter_butzleri_RM4018	Arcobacter_sp_LPB0137	77.3	20.5	82.9
Arcobacter	Arcobacter_canalis_F138_33	Arcobacter_sp_LPB0137	75.9	19.2	81.7
Arcobacter	Arcobacter_cibarius_LMG_21996	Arcobacter_sp_LPB0137	75.4	19.3	80.7
Arcobacter	Arcobacter_cryaerophilus_L397	Arcobacter_sp_LPB0137	75.5	19	80.3
Arcobacter	Arcobacter_cryaerophilus_L398	Arcobacter_sp_LPB0137	75.5	18.8	80.3
Arcobacter	Arcobacter_cryaerophilus_L399	Arcobacter_sp_LPB0137	75.2	19	80.3
Arcobacter	Arcobacter_cryaerophilus_L400	Arcobacter_sp_LPB0137	75.2	18.9	80.2
Arcobacter	Arcobacter_cryaerophilus_L401	Arcobacter_sp_LPB0137	75.2	18.7	80.3
Arcobacter	Arcobacter_cryaerophilus_L406	Arcobacter_sp_LPB0137	75.3	18.7	80.3
Arcobacter	Arcobacter_faecis_AF1078	Arcobacter_sp_LPB0137	75.1	19.7	80.5
Arcobacter	Arcobacter_lanthieri_AF1430	Arcobacter_sp_LPB0137	75.7	19.6	81
Arcobacter	Arcobacter_lanthieri_AF1440	Arcobacter_sp_LPB0137	75.8	19.9	81
Arcobacter	Arcobacter_lanthieri_AF1581	Arcobacter_sp_LPB0137	75.9	19.8	81
Arcobacter	Arcobacter_marinus_F140_37	Arcobacter_sp_LPB0137	75.7	19.3	81.7
Arcobacter	Arcobacter_marinus_MARC_MIP3H16	Arcobacter_sp_LPB0137	75.8	19.2	81.8
Arcobacter	Arcobacter_marinus_SH_4D_Col1	Arcobacter_sp_LPB0137	76.1	19.1	81.7
Arcobacter	Arcobacter_nitrofigilis_DSM_7299	Arcobacter_sp_LPB0137	75.6	19.2	81.2
Arcobacter	Arcobacter_porcinus_117434	Arcobacter_sp_LPB0137	75.1	18.7	80.1
Arcobacter	Arcobacter_porcinus_213	Arcobacter_sp_LPB0137	75.2	18.6	80.1
Arcobacter	Arcobacter_porcinus_216	Arcobacter_sp_LPB0137	74.9	18.6	80.1
Arcobacter	Arcobacter_porcinus_DU19	Arcobacter_sp_LPB0137	75.2	18.7	80.1
Arcobacter	Arcobacter_skirrowii_L402	Arcobacter_sp_LPB0137	75.1	18.6	80
Arcobacter	Arcobacter_skirrowii_L403	Arcobacter_sp_LPB0137	74.9	18.7	80
Arcobacter	Arcobacter_skirrowii_L404	Arcobacter_sp_LPB0137	75.2	18.7	80
Arcobacter	Arcobacter_skirrowii_L405	Arcobacter_sp_LPB0137	75.1	18.8	80
Arcobacter	Arcobacter_sp_AF1028	Arcobacter_sp_LPB0137	75.1	19.6	80.5
Arcobacter	Arcobacter_sp_LA11	Arcobacter_sp_LPB0137	77.2	20.5	83.4
Arcobacter	Arcobacter_anaerophilus_IR_1	Arcobacter_thereius_440	74.5	19	78.9
Arcobacter	Arcobacter_butzleri_7h1h	Arcobacter_thereius_440	78.1	20.6	83.9
Arcobacter	Arcobacter_butzleri_JV22	Arcobacter_thereius_440	78.2	20.4	83.9
Arcobacter	Arcobacter_butzleri_L349	Arcobacter_thereius_440	78	20.5	83.9
Arcobacter	Arcobacter_butzleri_L350	Arcobacter_thereius_440	78	20.7	83.9
Arcobacter	Arcobacter_butzleri_L351	Arcobacter_thereius_440	78.3	20.7	83.9
Arcobacter	Arcobacter_butzleri_L352	Arcobacter_thereius_440	78.1	20.5	83.9
Arcobacter	Arcobacter_butzleri_L353	Arcobacter_thereius_440	78	20.6	83.9
Arcobacter	Arcobacter_butzleri_L354	Arcobacter_thereius_440	78.1	20.4	83.9
Arcobacter	Arcobacter_butzleri_L355	Arcobacter_thereius_440	78.1	20.8	83.9
Arcobacter	Arcobacter_butzleri_NCTC_12481	Arcobacter_thereius_440	78.3	20.4	83.9
Arcobacter	Arcobacter_butzleri_RM4018	Arcobacter_thereius_440	78.2	20.4	83.9
Arcobacter	Arcobacter_canalis_F138_33	Arcobacter_thereius_440	75	18.4	80.1
Arcobacter	Arcobacter_cibarius_LMG_21996	Arcobacter_thereius_440	79.5	22.1	85
Arcobacter	Arcobacter_cryaerophilus_L397	Arcobacter_thereius_440	80.6	23.1	85.9
Arcobacter	Arcobacter_cryaerophilus_L398	Arcobacter_thereius_440	80.8	23	85.9
Arcobacter	Arcobacter_cryaerophilus_L399	Arcobacter_thereius_440	80.7	23	85.9
Arcobacter	Arcobacter_cryaerophilus_L400	Arcobacter_thereius_440	80.8	23.1	85.9
Arcobacter	Arcobacter_cryaerophilus_L401	Arcobacter_thereius_440	80.8	23	85.9
Arcobacter	Arcobacter_cryaerophilus_L406	Arcobacter_thereius_440	80.4	23.2	85.9
Arcobacter	Arcobacter_faecis_AF1078	Arcobacter_thereius_440	80	22.5	85.7
Arcobacter	Arcobacter_lanthieri_AF1430	Arcobacter_thereius_440	79.6	21.8	85.2
Arcobacter	Arcobacter_lanthieri_AF1440	Arcobacter_thereius_440	79.5	22	85.2
Arcobacter	Arcobacter_lanthieri_AF1581	Arcobacter_thereius_440	79.4	22	85.2
Arcobacter	Arcobacter_marinus_F140_37	Arcobacter_thereius_440	74.9	18.6	80.1
Arcobacter	Arcobacter_marinus_MARC_MIP3H16	Arcobacter_thereius_440	75	18.3	80.1
Arcobacter	Arcobacter_marinus_SH_4D_Col1	Arcobacter_thereius_440	75.2	18.4	80.1
Arcobacter	Arcobacter_nitrofigilis_DSM_7299	Arcobacter_thereius_440	74.7	18.6	79.5
Arcobacter	Arcobacter_porcinus_117434	Arcobacter_thereius_440	92.9	49.7	94.6
Arcobacter	Arcobacter_porcinus_213	Arcobacter_thereius_440	93.4	50.1	94.6
Arcobacter	Arcobacter_porcinus_216	Arcobacter_thereius_440	93	49.9	94.8
Arcobacter	Arcobacter_porcinus_DU19	Arcobacter_thereius_440	93.5	50.9	94.7
Arcobacter	Arcobacter_skirrowii_L402	Arcobacter_thereius_440	81.5	23.5	86.4
Arcobacter	Arcobacter_skirrowii_L403	Arcobacter_thereius_440	81.4	23.7	86.4
Arcobacter	Arcobacter_skirrowii_L404	Arcobacter_thereius_440	81.6	23.9	86.4
Arcobacter	Arcobacter_skirrowii_L405	Arcobacter_thereius_440	81.2	23.4	86.4
Arcobacter	Arcobacter_sp_AF1028	Arcobacter_thereius_440	80	22.5	85.7
Arcobacter	Arcobacter_sp_LA11	Arcobacter_thereius_440	75	18.8	79.7
Arcobacter	Arcobacter_sp_LPB0137	Arcobacter_thereius_440	75.2	18.7	80
Arcobacter	Arcobacter_anaerophilus_IR_1	Arcobacter_thereius_452	74.2	18.7	78.9
Arcobacter	Arcobacter_butzleri_7h1h	Arcobacter_thereius_452	78.1	20.7	83.9
Arcobacter	Arcobacter_butzleri_JV22	Arcobacter_thereius_452	78.1	20.9	83.9
Arcobacter	Arcobacter_butzleri_L349	Arcobacter_thereius_452	78.1	20.7	83.9
Arcobacter	Arcobacter_butzleri_L350	Arcobacter_thereius_452	78.1	20.8	83.9
Arcobacter	Arcobacter_butzleri_L351	Arcobacter_thereius_452	78.3	20.8	83.9
Arcobacter	Arcobacter_butzleri_L352	Arcobacter_thereius_452	78.1	20.7	83.9
Arcobacter	Arcobacter_butzleri_L353	Arcobacter_thereius_452	78.3	20.5	83.9
Arcobacter	Arcobacter_butzleri_L354	Arcobacter_thereius_452	78.4	20.6	83.9
Arcobacter	Arcobacter_butzleri_L355	Arcobacter_thereius_452	78.4	21.1	83.9
Arcobacter	Arcobacter_butzleri_NCTC_12481	Arcobacter_thereius_452	78.3	20.6	83.9
Arcobacter	Arcobacter_butzleri_RM4018	Arcobacter_thereius_452	78.4	20.6	83.9
Arcobacter	Arcobacter_canalis_F138_33	Arcobacter_thereius_452	75	18.5	80.1
Arcobacter	Arcobacter_cibarius_LMG_21996	Arcobacter_thereius_452	79.5	22.3	85
Arcobacter	Arcobacter_cryaerophilus_L397	Arcobacter_thereius_452	80.5	23	85.9
Arcobacter	Arcobacter_cryaerophilus_L398	Arcobacter_thereius_452	80.8	22.9	85.9
Arcobacter	Arcobacter_cryaerophilus_L399	Arcobacter_thereius_452	80.7	22.9	85.9
Arcobacter	Arcobacter_cryaerophilus_L400	Arcobacter_thereius_452	80.9	23.2	85.9
Arcobacter	Arcobacter_cryaerophilus_L401	Arcobacter_thereius_452	80.8	22.9	85.9
Arcobacter	Arcobacter_cryaerophilus_L406	Arcobacter_thereius_452	80.5	23	85.9
Arcobacter	Arcobacter_faecis_AF1078	Arcobacter_thereius_452	80	22.5	85.6
Arcobacter	Arcobacter_lanthieri_AF1430	Arcobacter_thereius_452	79.5	21.8	85.2
Arcobacter	Arcobacter_lanthieri_AF1440	Arcobacter_thereius_452	79.4	22	85.2
Arcobacter	Arcobacter_lanthieri_AF1581	Arcobacter_thereius_452	79.3	22	85.2
Arcobacter	Arcobacter_marinus_F140_37	Arcobacter_thereius_452	74.8	18.7	80.1
Arcobacter	Arcobacter_marinus_MARC_MIP3H16	Arcobacter_thereius_452	74.9	18.4	80.1
Arcobacter	Arcobacter_marinus_SH_4D_Col1	Arcobacter_thereius_452	74.9	18.5	80.1
Arcobacter	Arcobacter_nitrofigilis_DSM_7299	Arcobacter_thereius_452	74.5	18.5	79.5
Arcobacter	Arcobacter_porcinus_117434	Arcobacter_thereius_452	93	49.9	94.7
Arcobacter	Arcobacter_porcinus_213	Arcobacter_thereius_452	93.1	49.6	94.6
Arcobacter	Arcobacter_porcinus_216	Arcobacter_thereius_452	93	49.9	94.8
Arcobacter	Arcobacter_porcinus_DU19	Arcobacter_thereius_452	93.2	50.2	94.7
Arcobacter	Arcobacter_skirrowii_L402	Arcobacter_thereius_452	81.4	23.5	86.4
Arcobacter	Arcobacter_skirrowii_L403	Arcobacter_thereius_452	81.3	23.5	86.4
Arcobacter	Arcobacter_skirrowii_L404	Arcobacter_thereius_452	81.5	23.6	86.4
Arcobacter	Arcobacter_skirrowii_L405	Arcobacter_thereius_452	81.2	23.5	86.4
Arcobacter	Arcobacter_sp_AF1028	Arcobacter_thereius_452	79.9	22.5	85.6
Arcobacter	Arcobacter_sp_LA11	Arcobacter_thereius_452	74.9	18.9	79.7
Arcobacter	Arcobacter_sp_LPB0137	Arcobacter_thereius_452	75.1	18.5	80
Arcobacter	Arcobacter_thereius_440	Arcobacter_thereius_452	98.9	88.6	99.4
Arcobacter	Arcobacter_anaerophilus_IR_1	Arcobacter_thereius_DU22	74.3	18.7	78.9
Arcobacter	Arcobacter_butzleri_7h1h	Arcobacter_thereius_DU22	78.5	20.6	83.9
Arcobacter	Arcobacter_butzleri_JV22	Arcobacter_thereius_DU22	78.4	20.7	84
Arcobacter	Arcobacter_butzleri_L349	Arcobacter_thereius_DU22	77.9	20.5	83.9
Arcobacter	Arcobacter_butzleri_L350	Arcobacter_thereius_DU22	78.3	20.7	83.9
Arcobacter	Arcobacter_butzleri_L351	Arcobacter_thereius_DU22	78.2	20.8	83.9
Arcobacter	Arcobacter_butzleri_L352	Arcobacter_thereius_DU22	78.3	20.6	83.9
Arcobacter	Arcobacter_butzleri_L353	Arcobacter_thereius_DU22	78.3	20.5	83.9
Arcobacter	Arcobacter_butzleri_L354	Arcobacter_thereius_DU22	78.4	20.6	83.9
Arcobacter	Arcobacter_butzleri_L355	Arcobacter_thereius_DU22	78	21	83.9
Arcobacter	Arcobacter_butzleri_NCTC_12481	Arcobacter_thereius_DU22	78.1	20.5	83.9
Arcobacter	Arcobacter_butzleri_RM4018	Arcobacter_thereius_DU22	78.1	20.5	83.9
Arcobacter	Arcobacter_canalis_F138_33	Arcobacter_thereius_DU22	75.1	18.5	80.1
Arcobacter	Arcobacter_cibarius_LMG_21996	Arcobacter_thereius_DU22	79.8	22.1	85
Arcobacter	Arcobacter_cryaerophilus_L397	Arcobacter_thereius_DU22	80.6	23	85.9
Arcobacter	Arcobacter_cryaerophilus_L398	Arcobacter_thereius_DU22	80.6	22.8	85.9
Arcobacter	Arcobacter_cryaerophilus_L399	Arcobacter_thereius_DU22	80.7	22.9	85.9
Arcobacter	Arcobacter_cryaerophilus_L400	Arcobacter_thereius_DU22	80.8	23.1	85.9
Arcobacter	Arcobacter_cryaerophilus_L401	Arcobacter_thereius_DU22	80.8	22.9	85.9
Arcobacter	Arcobacter_cryaerophilus_L406	Arcobacter_thereius_DU22	80.3	23.1	85.9
Arcobacter	Arcobacter_faecis_AF1078	Arcobacter_thereius_DU22	80.1	22.6	85.6
Arcobacter	Arcobacter_lanthieri_AF1430	Arcobacter_thereius_DU22	79.4	21.8	85.2
Arcobacter	Arcobacter_lanthieri_AF1440	Arcobacter_thereius_DU22	79.4	22	85.2
Arcobacter	Arcobacter_lanthieri_AF1581	Arcobacter_thereius_DU22	79.2	22	85.2
Arcobacter	Arcobacter_marinus_F140_37	Arcobacter_thereius_DU22	74.9	18.7	80.1
Arcobacter	Arcobacter_marinus_MARC_MIP3H16	Arcobacter_thereius_DU22	74.8	18.5	80.1
Arcobacter	Arcobacter_marinus_SH_4D_Col1	Arcobacter_thereius_DU22	74.9	18.5	80.1
Arcobacter	Arcobacter_nitrofigilis_DSM_7299	Arcobacter_thereius_DU22	74.9	18.6	79.5
Arcobacter	Arcobacter_porcinus_117434	Arcobacter_thereius_DU22	92.9	49.5	94.7
Arcobacter	Arcobacter_porcinus_213	Arcobacter_thereius_DU22	92.9	49.3	94.6
Arcobacter	Arcobacter_porcinus_216	Arcobacter_thereius_DU22	93	49.6	94.7
Arcobacter	Arcobacter_porcinus_DU19	Arcobacter_thereius_DU22	93.2	50.2	94.7
Arcobacter	Arcobacter_skirrowii_L402	Arcobacter_thereius_DU22	81.3	23.5	86.4
Arcobacter	Arcobacter_skirrowii_L403	Arcobacter_thereius_DU22	81.2	23.7	86.4
Arcobacter	Arcobacter_skirrowii_L404	Arcobacter_thereius_DU22	81.3	23.6	86.4
Arcobacter	Arcobacter_skirrowii_L405	Arcobacter_thereius_DU22	81.2	23.4	86.4
Arcobacter	Arcobacter_sp_AF1028	Arcobacter_thereius_DU22	80	22.5	85.6
Arcobacter	Arcobacter_sp_LA11	Arcobacter_thereius_DU22	74.7	18.7	79.7
Arcobacter	Arcobacter_sp_LPB0137	Arcobacter_thereius_DU22	75	18.6	80
Arcobacter	Arcobacter_thereius_440	Arcobacter_thereius_DU22	99.1	90.5	99.5
Arcobacter	Arcobacter_thereius_452	Arcobacter_thereius_DU22	98.9	90.1	99.6
Arcobacter	Arcobacter_anaerophilus_IR_1	Arcobacter_thereius_LMG_24486	74.4	18.9	78.9
Arcobacter	Arcobacter_butzleri_7h1h	Arcobacter_thereius_LMG_24486	78.5	20.7	83.9
Arcobacter	Arcobacter_butzleri_JV22	Arcobacter_thereius_LMG_24486	78.3	20.6	84
Arcobacter	Arcobacter_butzleri_L349	Arcobacter_thereius_LMG_24486	78.2	20.6	83.9
Arcobacter	Arcobacter_butzleri_L350	Arcobacter_thereius_LMG_24486	78.1	20.9	83.9
Arcobacter	Arcobacter_butzleri_L351	Arcobacter_thereius_LMG_24486	78.4	21	83.9
Arcobacter	Arcobacter_butzleri_L352	Arcobacter_thereius_LMG_24486	78.3	20.7	83.9
Arcobacter	Arcobacter_butzleri_L353	Arcobacter_thereius_LMG_24486	78.1	20.7	83.9
Arcobacter	Arcobacter_butzleri_L354	Arcobacter_thereius_LMG_24486	78.2	20.7	83.9
Arcobacter	Arcobacter_butzleri_L355	Arcobacter_thereius_LMG_24486	78.6	21.1	83.9
Arcobacter	Arcobacter_butzleri_NCTC_12481	Arcobacter_thereius_LMG_24486	78.4	20.6	83.9
Arcobacter	Arcobacter_butzleri_RM4018	Arcobacter_thereius_LMG_24486	78.4	20.6	83.9
Arcobacter	Arcobacter_canalis_F138_33	Arcobacter_thereius_LMG_24486	75.2	18.5	80.1
Arcobacter	Arcobacter_cibarius_LMG_21996	Arcobacter_thereius_LMG_24486	79.7	22.3	85
Arcobacter	Arcobacter_cryaerophilus_L397	Arcobacter_thereius_LMG_24486	80.7	23	85.9
Arcobacter	Arcobacter_cryaerophilus_L398	Arcobacter_thereius_LMG_24486	80.7	22.9	85.9
Arcobacter	Arcobacter_cryaerophilus_L399	Arcobacter_thereius_LMG_24486	80.5	23	85.9
Arcobacter	Arcobacter_cryaerophilus_L400	Arcobacter_thereius_LMG_24486	80.5	23	85.9
Arcobacter	Arcobacter_cryaerophilus_L401	Arcobacter_thereius_LMG_24486	80.7	22.8	85.9
Arcobacter	Arcobacter_cryaerophilus_L406	Arcobacter_thereius_LMG_24486	80.5	22.9	85.9
Arcobacter	Arcobacter_faecis_AF1078	Arcobacter_thereius_LMG_24486	80.2	22.6	85.7
Arcobacter	Arcobacter_lanthieri_AF1430	Arcobacter_thereius_LMG_24486	79.6	21.7	85.2
Arcobacter	Arcobacter_lanthieri_AF1440	Arcobacter_thereius_LMG_24486	79.7	21.9	85.2
Arcobacter	Arcobacter_lanthieri_AF1581	Arcobacter_thereius_LMG_24486	79.7	22	85.2
Arcobacter	Arcobacter_marinus_F140_37	Arcobacter_thereius_LMG_24486	74.8	18.8	80.1
Arcobacter	Arcobacter_marinus_MARC_MIP3H16	Arcobacter_thereius_LMG_24486	75	18.4	80.1
Arcobacter	Arcobacter_marinus_SH_4D_Col1	Arcobacter_thereius_LMG_24486	75.1	18.6	80.1
Arcobacter	Arcobacter_nitrofigilis_DSM_7299	Arcobacter_thereius_LMG_24486	74.9	18.8	79.5
Arcobacter	Arcobacter_porcinus_117434	Arcobacter_thereius_LMG_24486	93.5	50.9	94.8
Arcobacter	Arcobacter_porcinus_213	Arcobacter_thereius_LMG_24486	93.3	51.4	94.7
Arcobacter	Arcobacter_porcinus_216	Arcobacter_thereius_LMG_24486	93.4	51.5	95
Arcobacter	Arcobacter_porcinus_DU19	Arcobacter_thereius_LMG_24486	93.6	52.4	94.9
Arcobacter	Arcobacter_skirrowii_L402	Arcobacter_thereius_LMG_24486	81.6	23.4	86.4
Arcobacter	Arcobacter_skirrowii_L403	Arcobacter_thereius_LMG_24486	81.5	23.6	86.4
Arcobacter	Arcobacter_skirrowii_L404	Arcobacter_thereius_LMG_24486	81.6	23.9	86.4
Arcobacter	Arcobacter_skirrowii_L405	Arcobacter_thereius_LMG_24486	81.2	23.5	86.4
Arcobacter	Arcobacter_sp_AF1028	Arcobacter_thereius_LMG_24486	80.1	22.6	85.7
Arcobacter	Arcobacter_sp_LA11	Arcobacter_thereius_LMG_24486	74.9	19	79.7
Arcobacter	Arcobacter_sp_LPB0137	Arcobacter_thereius_LMG_24486	75.2	18.7	80
Arcobacter	Arcobacter_thereius_440	Arcobacter_thereius_LMG_24486	99.1	91.3	99.5
Arcobacter	Arcobacter_thereius_452	Arcobacter_thereius_LMG_24486	98.9	88.9	99.3
Arcobacter	Arcobacter_thereius_DU22	Arcobacter_thereius_LMG_24486	99	90.6	99.4
Arcobacter	Arcobacter_anaerophilus_IR_1	Arcobacter_thereius_LMG24487	74.5	18.9	78.9
Arcobacter	Arcobacter_butzleri_7h1h	Arcobacter_thereius_LMG24487	78.1	20.8	84
Arcobacter	Arcobacter_butzleri_JV22	Arcobacter_thereius_LMG24487	78.4	20.7	84
Arcobacter	Arcobacter_butzleri_L349	Arcobacter_thereius_LMG24487	78.4	20.6	83.9
Arcobacter	Arcobacter_butzleri_L350	Arcobacter_thereius_LMG24487	78.4	20.6	83.9
Arcobacter	Arcobacter_butzleri_L351	Arcobacter_thereius_LMG24487	78.5	20.6	83.9
Arcobacter	Arcobacter_butzleri_L352	Arcobacter_thereius_LMG24487	78.2	20.8	84
Arcobacter	Arcobacter_butzleri_L353	Arcobacter_thereius_LMG24487	78.5	20.9	84
Arcobacter	Arcobacter_butzleri_L354	Arcobacter_thereius_LMG24487	78.5	20.6	84
Arcobacter	Arcobacter_butzleri_L355	Arcobacter_thereius_LMG24487	78.6	21.1	84
Arcobacter	Arcobacter_butzleri_NCTC_12481	Arcobacter_thereius_LMG24487	78.2	20.7	84
Arcobacter	Arcobacter_butzleri_RM4018	Arcobacter_thereius_LMG24487	78.2	20.7	84
Arcobacter	Arcobacter_canalis_F138_33	Arcobacter_thereius_LMG24487	74.9	18.6	80.2
Arcobacter	Arcobacter_cibarius_LMG_21996	Arcobacter_thereius_LMG24487	79.8	22.3	85.1
Arcobacter	Arcobacter_cryaerophilus_L397	Arcobacter_thereius_LMG24487	81.2	23.6	86.1
Arcobacter	Arcobacter_cryaerophilus_L398	Arcobacter_thereius_LMG24487	80.7	23.1	86
Arcobacter	Arcobacter_cryaerophilus_L399	Arcobacter_thereius_LMG24487	80.7	23.3	86
Arcobacter	Arcobacter_cryaerophilus_L400	Arcobacter_thereius_LMG24487	81.1	23.6	86.1
Arcobacter	Arcobacter_cryaerophilus_L401	Arcobacter_thereius_LMG24487	80.8	23.4	86
Arcobacter	Arcobacter_cryaerophilus_L406	Arcobacter_thereius_LMG24487	81	23	86.1
Arcobacter	Arcobacter_faecis_AF1078	Arcobacter_thereius_LMG24487	80.2	22.7	85.8
Arcobacter	Arcobacter_lanthieri_AF1430	Arcobacter_thereius_LMG24487	79.6	21.6	85.3
Arcobacter	Arcobacter_lanthieri_AF1440	Arcobacter_thereius_LMG24487	79.4	21.7	85.3
Arcobacter	Arcobacter_lanthieri_AF1581	Arcobacter_thereius_LMG24487	79.4	21.8	85.2
Arcobacter	Arcobacter_marinus_F140_37	Arcobacter_thereius_LMG24487	74.9	18.4	80.1
Arcobacter	Arcobacter_marinus_MARC_MIP3H16	Arcobacter_thereius_LMG24487	74.9	18.7	80.2
Arcobacter	Arcobacter_marinus_SH_4D_Col1	Arcobacter_thereius_LMG24487	74.8	18.9	80.2
Arcobacter	Arcobacter_nitrofigilis_DSM_7299	Arcobacter_thereius_LMG24487	74.4	18.6	79.6
Arcobacter	Arcobacter_porcinus_117434	Arcobacter_thereius_LMG24487	98.3	84	99.2
Arcobacter	Arcobacter_porcinus_213	Arcobacter_thereius_LMG24487	98.6	86.4	99.1
Arcobacter	Arcobacter_porcinus_216	Arcobacter_thereius_LMG24487	98.6	87.4	99.3
Arcobacter	Arcobacter_porcinus_DU19	Arcobacter_thereius_LMG24487	98.9	89.3	99.2
Arcobacter	Arcobacter_skirrowii_L402	Arcobacter_thereius_LMG24487	81.8	23.8	86.7
Arcobacter	Arcobacter_skirrowii_L403	Arcobacter_thereius_LMG24487	81.5	23.7	86.7
Arcobacter	Arcobacter_skirrowii_L404	Arcobacter_thereius_LMG24487	82	24.2	86.6
Arcobacter	Arcobacter_skirrowii_L405	Arcobacter_thereius_LMG24487	81.8	23.8	86.6
Arcobacter	Arcobacter_sp_AF1028	Arcobacter_thereius_LMG24487	80.1	22.6	85.8
Arcobacter	Arcobacter_sp_LA11	Arcobacter_thereius_LMG24487	74.6	18.9	79.8
Arcobacter	Arcobacter_sp_LPB0137	Arcobacter_thereius_LMG24487	75	18.8	80.1
Arcobacter	Arcobacter_thereius_440	Arcobacter_thereius_LMG24487	93	50.2	94.7
Arcobacter	Arcobacter_thereius_452	Arcobacter_thereius_LMG24487	93.2	51.1	94.7
Arcobacter	Arcobacter_thereius_DU22	Arcobacter_thereius_LMG24487	92.8	49.3	94.7
Arcobacter	Arcobacter_thereius_LMG_24486	Arcobacter_thereius_LMG24487	93.4	51.1	94.8
Caulobacter	Caulobacter_crescentus_CB15	Caulobacter_crescentus_NA1000	99.9	99.9	99.9
Caulobacter	Caulobacter_crescentus_CB15	Caulobacter_crescentus_OR37	83.7	26.6	87.6
Caulobacter	Caulobacter_crescentus_NA1000	Caulobacter_crescentus_OR37	83.6	26.6	87.6
Caulobacter	Caulobacter_crescentus_CB15	Caulobacter_henricii_CB4	79.6	22.3	83.2
Caulobacter	Caulobacter_crescentus_NA1000	Caulobacter_henricii_CB4	79.3	22.3	83.2
Caulobacter	Caulobacter_crescentus_OR37	Caulobacter_henricii_CB4	79.2	22.1	83
Caulobacter	Caulobacter_crescentus_CB15	Caulobacter_henricii_CF287	80.2	23.2	83.9
Caulobacter	Caulobacter_crescentus_NA1000	Caulobacter_henricii_CF287	80	23.2	83.9
Caulobacter	Caulobacter_crescentus_OR37	Caulobacter_henricii_CF287	80.4	23.3	84.4
Caulobacter	Caulobacter_henricii_CB4	Caulobacter_henricii_CF287	80.3	23.2	83.7
Caulobacter	Caulobacter_crescentus_CB15	Caulobacter_henricii_OK261	80.6	22.9	84.7
Caulobacter	Caulobacter_crescentus_NA1000	Caulobacter_henricii_OK261	80.3	22.9	84.7
Caulobacter	Caulobacter_crescentus_OR37	Caulobacter_henricii_OK261	80.5	23.2	84.9
Caulobacter	Caulobacter_henricii_CB4	Caulobacter_henricii_OK261	83.3	26.2	87
Caulobacter	Caulobacter_henricii_CF287	Caulobacter_henricii_OK261	81.3	24.2	85.6
Caulobacter	Caulobacter_crescentus_CB15	Caulobacter_henricii_YR570	80.1	23.1	83.9
Caulobacter	Caulobacter_crescentus_NA1000	Caulobacter_henricii_YR570	80	23.1	83.9
Caulobacter	Caulobacter_crescentus_OR37	Caulobacter_henricii_YR570	80.5	23.4	84.4
Caulobacter	Caulobacter_henricii_CB4	Caulobacter_henricii_YR570	80.2	23.2	83.7
Caulobacter	Caulobacter_henricii_CF287	Caulobacter_henricii_YR570	99.4	95.4	99.6
Caulobacter	Caulobacter_henricii_OK261	Caulobacter_henricii_YR570	81.3	24.3	85.6
Caulobacter	Caulobacter_crescentus_CB15	Caulobacter_segnis_ATCC_21756	83.9	27.3	87.9
Caulobacter	Caulobacter_crescentus_NA1000	Caulobacter_segnis_ATCC_21756	84.1	27.4	87.9
Caulobacter	Caulobacter_crescentus_OR37	Caulobacter_segnis_ATCC_21756	83.8	27.3	88.2
Caulobacter	Caulobacter_henricii_CB4	Caulobacter_segnis_ATCC_21756	79.3	22.2	83
Caulobacter	Caulobacter_henricii_CF287	Caulobacter_segnis_ATCC_21756	80.4	23.4	84.4
Caulobacter	Caulobacter_henricii_OK261	Caulobacter_segnis_ATCC_21756	80.5	23.1	84.9
Caulobacter	Caulobacter_henricii_YR570	Caulobacter_segnis_ATCC_21756	80.5	23.4	84.4
Caulobacter	Caulobacter_crescentus_CB15	Caulobacter_sp_BP25	83.9	27	87.6
Caulobacter	Caulobacter_crescentus_NA1000	Caulobacter_sp_BP25	83.8	27	87.6
Caulobacter	Caulobacter_crescentus_OR37	Caulobacter_sp_BP25	83.5	26.9	87.5
Caulobacter	Caulobacter_henricii_CB4	Caulobacter_sp_BP25	79.4	22.2	82.7
Caulobacter	Caulobacter_henricii_CF287	Caulobacter_sp_BP25	80.3	23.3	83.8
Caulobacter	Caulobacter_henricii_OK261	Caulobacter_sp_BP25	80.2	23	84.4
Caulobacter	Caulobacter_henricii_YR570	Caulobacter_sp_BP25	80.2	23.3	83.8
Caulobacter	Caulobacter_segnis_ATCC_21756	Caulobacter_sp_BP25	88.9	36.4	91.7
Caulobacter	Caulobacter_crescentus_CB15	Caulobacter_sp_FWC2	83.9	27	87.9
Caulobacter	Caulobacter_crescentus_NA1000	Caulobacter_sp_FWC2	83.8	27	87.9
Caulobacter	Caulobacter_crescentus_OR37	Caulobacter_sp_FWC2	84.2	27.2	88.6
Caulobacter	Caulobacter_henricii_CB4	Caulobacter_sp_FWC2	79.7	22.5	83.6
Caulobacter	Caulobacter_henricii_CF287	Caulobacter_sp_FWC2	80.6	23.6	84.8
Caulobacter	Caulobacter_henricii_OK261	Caulobacter_sp_FWC2	81.3	23.7	85.8
Caulobacter	Caulobacter_henricii_YR570	Caulobacter_sp_FWC2	80.5	23.7	84.8
Caulobacter	Caulobacter_segnis_ATCC_21756	Caulobacter_sp_FWC2	84	27.2	88.3
Caulobacter	Caulobacter_sp_BP25	Caulobacter_sp_FWC2	83.8	27	87.8
Caulobacter	Caulobacter_crescentus_CB15	Caulobacter_sp_FWC26	87.8	34.2	90.7
Caulobacter	Caulobacter_crescentus_NA1000	Caulobacter_sp_FWC26	87.8	34.2	90.7
Caulobacter	Caulobacter_crescentus_OR37	Caulobacter_sp_FWC26	83.1	26.1	87.1
Caulobacter	Caulobacter_henricii_CB4	Caulobacter_sp_FWC26	79	21.6	82.5
Caulobacter	Caulobacter_henricii_CF287	Caulobacter_sp_FWC26	79.7	22.8	83.3
Caulobacter	Caulobacter_henricii_OK261	Caulobacter_sp_FWC26	79.7	22.5	84.1
Caulobacter	Caulobacter_henricii_YR570	Caulobacter_sp_FWC26	79.4	22.7	83.3
Caulobacter	Caulobacter_segnis_ATCC_21756	Caulobacter_sp_FWC26	83.4	26.2	87.4
Caulobacter	Caulobacter_sp_BP25	Caulobacter_sp_FWC26	83.2	26.3	87
Caulobacter	Caulobacter_sp_FWC2	Caulobacter_sp_FWC26	83.5	26.8	87.3
Caulobacter	Caulobacter_crescentus_CB15	Caulobacter_sp_K31	79.5	22.7	83.4
Caulobacter	Caulobacter_crescentus_NA1000	Caulobacter_sp_K31	79.4	22.7	83.4
Caulobacter	Caulobacter_crescentus_OR37	Caulobacter_sp_K31	79.7	22.9	83.8
Caulobacter	Caulobacter_henricii_CB4	Caulobacter_sp_K31	80	23.2	83.4
Caulobacter	Caulobacter_henricii_CF287	Caulobacter_sp_K31	86.7	32.5	91
Caulobacter	Caulobacter_henricii_OK261	Caulobacter_sp_K31	81.3	24.4	85.5
Caulobacter	Caulobacter_henricii_YR570	Caulobacter_sp_K31	86.9	32.6	91
Caulobacter	Caulobacter_segnis_ATCC_21756	Caulobacter_sp_K31	79.7	23.1	83.8
Caulobacter	Caulobacter_sp_BP25	Caulobacter_sp_K31	79.5	23	83.3
Caulobacter	Caulobacter_sp_FWC2	Caulobacter_sp_K31	80.6	23.9	84.3
Caulobacter	Caulobacter_sp_FWC26	Caulobacter_sp_K31	79.1	22.5	82.8
Caulobacter	Caulobacter_crescentus_CB15	Caulobacter_sp_OV484	84.3	27.3	88.1
Caulobacter	Caulobacter_crescentus_NA1000	Caulobacter_sp_OV484	84	27.3	88.1
Caulobacter	Caulobacter_crescentus_OR37	Caulobacter_sp_OV484	84.5	27.9	88.6
Caulobacter	Caulobacter_henricii_CB4	Caulobacter_sp_OV484	80	22.7	83.9
Caulobacter	Caulobacter_henricii_CF287	Caulobacter_sp_OV484	81.5	24.3	85.4
Caulobacter	Caulobacter_henricii_OK261	Caulobacter_sp_OV484	81.5	24.1	86.1
Caulobacter	Caulobacter_henricii_YR570	Caulobacter_sp_OV484	81.6	24.3	85.4
Caulobacter	Caulobacter_segnis_ATCC_21756	Caulobacter_sp_OV484	84.4	28	88.7
Caulobacter	Caulobacter_sp_BP25	Caulobacter_sp_OV484	83.9	27.5	88.1
Caulobacter	Caulobacter_sp_FWC2	Caulobacter_sp_OV484	85.7	30.3	90.1
Caulobacter	Caulobacter_sp_FWC26	Caulobacter_sp_OV484	83.3	26.3	87.5
Caulobacter	Caulobacter_sp_K31	Caulobacter_sp_OV484	80.6	23.6	84.8
Caulobacter	Caulobacter_crescentus_CB15	Caulobacter_sp_Root1455	80	23	83.9
Caulobacter	Caulobacter_crescentus_NA1000	Caulobacter_sp_Root1455	79.8	23	83.9
Caulobacter	Caulobacter_crescentus_OR37	Caulobacter_sp_Root1455	80.1	23.4	84.3
Caulobacter	Caulobacter_henricii_CB4	Caulobacter_sp_Root1455	80.3	23.1	83.6
Caulobacter	Caulobacter_henricii_CF287	Caulobacter_sp_Root1455	88.8	36.9	92.9
Caulobacter	Caulobacter_henricii_OK261	Caulobacter_sp_Root1455	81.4	24.2	85.7
Caulobacter	Caulobacter_henricii_YR570	Caulobacter_sp_Root1455	88.9	37	92.9
Caulobacter	Caulobacter_segnis_ATCC_21756	Caulobacter_sp_Root1455	80.2	23.3	84.3
Caulobacter	Caulobacter_sp_BP25	Caulobacter_sp_Root1455	80	23.3	83.8
Caulobacter	Caulobacter_sp_FWC2	Caulobacter_sp_Root1455	80.5	23.5	84.8
Caulobacter	Caulobacter_sp_FWC26	Caulobacter_sp_Root1455	79.2	22.6	83.2
Caulobacter	Caulobacter_sp_K31	Caulobacter_sp_Root1455	87.5	33.5	91.5
Caulobacter	Caulobacter_sp_OV484	Caulobacter_sp_Root1455	81	23.8	85.4
Caulobacter	Caulobacter_crescentus_CB15	Caulobacter_sp_Root1472	80.2	22.9	83.7
Caulobacter	Caulobacter_crescentus_NA1000	Caulobacter_sp_Root1472	79.8	22.9	83.7
Caulobacter	Caulobacter_crescentus_OR37	Caulobacter_sp_Root1472	80.2	23.3	84.2
Caulobacter	Caulobacter_henricii_CB4	Caulobacter_sp_Root1472	79.8	23.1	83.4
Caulobacter	Caulobacter_henricii_CF287	Caulobacter_sp_Root1472	90.4	41.3	93.9
Caulobacter	Caulobacter_henricii_OK261	Caulobacter_sp_Root1472	81.1	24.1	85.4
Caulobacter	Caulobacter_henricii_YR570	Caulobacter_sp_Root1472	90.5	41.4	93.9
Caulobacter	Caulobacter_segnis_ATCC_21756	Caulobacter_sp_Root1472	80.3	23.4	84.2
Caulobacter	Caulobacter_sp_BP25	Caulobacter_sp_Root1472	79.8	23.2	83.7
Caulobacter	Caulobacter_sp_FWC2	Caulobacter_sp_Root1472	80.7	23.4	84.6
Caulobacter	Caulobacter_sp_FWC26	Caulobacter_sp_Root1472	79.3	22.6	83.1
Caulobacter	Caulobacter_sp_K31	Caulobacter_sp_Root1472	86.5	31.7	90.6
Caulobacter	Caulobacter_sp_OV484	Caulobacter_sp_Root1472	81.4	24.4	85.2
Caulobacter	Caulobacter_sp_Root1455	Caulobacter_sp_Root1472	88.3	35.4	92.3
Caulobacter	Caulobacter_crescentus_CB15	Caulobacter_sp_Root342	84	27.4	88.1
Caulobacter	Caulobacter_crescentus_NA1000	Caulobacter_sp_Root342	84.1	27.4	88.1
Caulobacter	Caulobacter_crescentus_OR37	Caulobacter_sp_Root342	84.6	28	88.6
Caulobacter	Caulobacter_henricii_CB4	Caulobacter_sp_Root342	80	22.8	83.9
Caulobacter	Caulobacter_henricii_CF287	Caulobacter_sp_Root342	81.5	24.3	85.4
Caulobacter	Caulobacter_henricii_OK261	Caulobacter_sp_Root342	81.5	24.1	86.1
Caulobacter	Caulobacter_henricii_YR570	Caulobacter_sp_Root342	81.4	24.3	85.4
Caulobacter	Caulobacter_segnis_ATCC_21756	Caulobacter_sp_Root342	84.5	28	88.8
Caulobacter	Caulobacter_sp_BP25	Caulobacter_sp_Root342	84	27.5	88.1
Caulobacter	Caulobacter_sp_FWC2	Caulobacter_sp_Root342	85.7	30.1	90.2
Caulobacter	Caulobacter_sp_FWC26	Caulobacter_sp_Root342	83.3	26.3	87.5
Caulobacter	Caulobacter_sp_K31	Caulobacter_sp_Root342	80.6	23.6	84.8
Caulobacter	Caulobacter_sp_OV484	Caulobacter_sp_Root342	96	67.6	97.1
Caulobacter	Caulobacter_sp_Root1455	Caulobacter_sp_Root342	80.8	23.8	85.4
Caulobacter	Caulobacter_sp_Root1472	Caulobacter_sp_Root342	81.2	24.5	85.2
Caulobacter	Caulobacter_crescentus_CB15	Caulobacter_sp_Root343	84.2	27.4	88.1
Caulobacter	Caulobacter_crescentus_NA1000	Caulobacter_sp_Root343	84.2	27.4	88.1
Caulobacter	Caulobacter_crescentus_OR37	Caulobacter_sp_Root343	84.5	28	88.6
Caulobacter	Caulobacter_henricii_CB4	Caulobacter_sp_Root343	80.1	22.8	83.9
Caulobacter	Caulobacter_henricii_CF287	Caulobacter_sp_Root343	81.5	24.3	85.4
Caulobacter	Caulobacter_henricii_OK261	Caulobacter_sp_Root343	81.6	24.1	86.1
Caulobacter	Caulobacter_henricii_YR570	Caulobacter_sp_Root343	81.6	24.3	85.4
Caulobacter	Caulobacter_segnis_ATCC_21756	Caulobacter_sp_Root343	84.5	28	88.8
Caulobacter	Caulobacter_sp_BP25	Caulobacter_sp_Root343	84	27.5	88.1
Caulobacter	Caulobacter_sp_FWC2	Caulobacter_sp_Root343	85.8	30.2	90.2
Caulobacter	Caulobacter_sp_FWC26	Caulobacter_sp_Root343	83.4	26.3	87.5
Caulobacter	Caulobacter_sp_K31	Caulobacter_sp_Root343	80.5	23.5	84.8
Caulobacter	Caulobacter_sp_OV484	Caulobacter_sp_Root343	96	67.8	97.1
Caulobacter	Caulobacter_sp_Root1455	Caulobacter_sp_Root343	80.8	23.8	85.4
Caulobacter	Caulobacter_sp_Root1472	Caulobacter_sp_Root343	81.4	24.5	85.2
Caulobacter	Caulobacter_sp_Root342	Caulobacter_sp_Root343	99.8	99.4	99.9
Caulobacter	Caulobacter_crescentus_CB15	Caulobacter_sp_Root487D2Y	80.1	23.1	83.9
Caulobacter	Caulobacter_crescentus_NA1000	Caulobacter_sp_Root487D2Y	79.9	23.1	83.9
Caulobacter	Caulobacter_crescentus_OR37	Caulobacter_sp_Root487D2Y	80.4	23.4	84.3
Caulobacter	Caulobacter_henricii_CB4	Caulobacter_sp_Root487D2Y	80.3	23.1	83.6
Caulobacter	Caulobacter_henricii_CF287	Caulobacter_sp_Root487D2Y	88.8	36.8	92.9
Caulobacter	Caulobacter_henricii_OK261	Caulobacter_sp_Root487D2Y	81.5	24.2	85.7
Caulobacter	Caulobacter_henricii_YR570	Caulobacter_sp_Root487D2Y	88.7	36.9	92.9
Caulobacter	Caulobacter_segnis_ATCC_21756	Caulobacter_sp_Root487D2Y	80.2	23.3	84.3
Caulobacter	Caulobacter_sp_BP25	Caulobacter_sp_Root487D2Y	80.2	23.4	83.8
Caulobacter	Caulobacter_sp_FWC2	Caulobacter_sp_Root487D2Y	80.6	23.5	84.8
Caulobacter	Caulobacter_sp_FWC26	Caulobacter_sp_Root487D2Y	79.3	22.7	83.2
Caulobacter	Caulobacter_sp_K31	Caulobacter_sp_Root487D2Y	87.4	33.5	91.5
Caulobacter	Caulobacter_sp_OV484	Caulobacter_sp_Root487D2Y	81.2	23.8	85.3
Caulobacter	Caulobacter_sp_Root1455	Caulobacter_sp_Root487D2Y	99	92.1	99.3
Caulobacter	Caulobacter_sp_Root1472	Caulobacter_sp_Root487D2Y	88.2	35.4	92.3
Caulobacter	Caulobacter_sp_Root342	Caulobacter_sp_Root487D2Y	80.9	23.8	85.4
Caulobacter	Caulobacter_sp_Root343	Caulobacter_sp_Root487D2Y	81.1	23.8	85.4
Caulobacter	Caulobacter_crescentus_CB15	Caulobacter_sp_Root655	80	22.8	83.5
Caulobacter	Caulobacter_crescentus_NA1000	Caulobacter_sp_Root655	79.7	22.8	83.5
Caulobacter	Caulobacter_crescentus_OR37	Caulobacter_sp_Root655	80.2	23.2	84
Caulobacter	Caulobacter_henricii_CB4	Caulobacter_sp_Root655	80.3	23.6	83.7
Caulobacter	Caulobacter_henricii_CF287	Caulobacter_sp_Root655	86.1	31.1	90.6
Caulobacter	Caulobacter_henricii_OK261	Caulobacter_sp_Root655	81.8	24.7	85.8
Caulobacter	Caulobacter_henricii_YR570	Caulobacter_sp_Root655	86.1	31.1	90.6
Caulobacter	Caulobacter_segnis_ATCC_21756	Caulobacter_sp_Root655	80.2	23.2	83.9
Caulobacter	Caulobacter_sp_BP25	Caulobacter_sp_Root655	79.8	23	83.4
Caulobacter	Caulobacter_sp_FWC2	Caulobacter_sp_Root655	80.5	23.6	84.5
Caulobacter	Caulobacter_sp_FWC26	Caulobacter_sp_Root655	79.1	22.5	82.9
Caulobacter	Caulobacter_sp_K31	Caulobacter_sp_Root655	86.6	32	90.6
Caulobacter	Caulobacter_sp_OV484	Caulobacter_sp_Root655	81.2	24.1	85.1
Caulobacter	Caulobacter_sp_Root1455	Caulobacter_sp_Root655	86.3	31.4	90.6
Caulobacter	Caulobacter_sp_Root1472	Caulobacter_sp_Root655	85.8	30.6	90.2
Caulobacter	Caulobacter_sp_Root342	Caulobacter_sp_Root655	81	24.1	85.1
Caulobacter	Caulobacter_sp_Root343	Caulobacter_sp_Root655	81.2	24.1	85.1
Caulobacter	Caulobacter_sp_Root487D2Y	Caulobacter_sp_Root655	86.3	31.4	90.7
Caulobacter	Caulobacter_crescentus_CB15	Caulobacter_sp_Root656	80	22.9	83.8
Caulobacter	Caulobacter_crescentus_NA1000	Caulobacter_sp_Root656	79.8	22.9	83.8
Caulobacter	Caulobacter_crescentus_OR37	Caulobacter_sp_Root656	80.3	23.3	84.2
Caulobacter	Caulobacter_henricii_CB4	Caulobacter_sp_Root656	80.2	23.1	83.5
Caulobacter	Caulobacter_henricii_CF287	Caulobacter_sp_Root656	90.4	41.5	94
Caulobacter	Caulobacter_henricii_OK261	Caulobacter_sp_Root656	81.3	24	85.4
Caulobacter	Caulobacter_henricii_YR570	Caulobacter_sp_Root656	90.5	41.6	94
Caulobacter	Caulobacter_segnis_ATCC_21756	Caulobacter_sp_Root656	80.3	23.3	84.2
Caulobacter	Caulobacter_sp_BP25	Caulobacter_sp_Root656	79.8	23.1	83.7
Caulobacter	Caulobacter_sp_FWC2	Caulobacter_sp_Root656	80.3	23.3	84.7
Caulobacter	Caulobacter_sp_FWC26	Caulobacter_sp_Root656	79.2	22.5	83.1
Caulobacter	Caulobacter_sp_K31	Caulobacter_sp_Root656	86.6	31.7	90.7
Caulobacter	Caulobacter_sp_OV484	Caulobacter_sp_Root656	81.4	24.3	85.3
Caulobacter	Caulobacter_sp_Root1455	Caulobacter_sp_Root656	88.3	35.6	92.4
Caulobacter	Caulobacter_sp_Root1472	Caulobacter_sp_Root656	95.5	64.8	96.9
Caulobacter	Caulobacter_sp_Root342	Caulobacter_sp_Root656	81.3	24.4	85.3
Caulobacter	Caulobacter_sp_Root343	Caulobacter_sp_Root656	81.4	24.4	85.3
Caulobacter	Caulobacter_sp_Root487D2Y	Caulobacter_sp_Root656	88.3	35.6	92.4
Caulobacter	Caulobacter_sp_Root655	Caulobacter_sp_Root656	85.9	30.5	90.3
Caulobacter	Caulobacter_crescentus_CB15	Caulobacter_sp_UNC358MFTsu5_1	80.4	23.3	84.1
Caulobacter	Caulobacter_crescentus_NA1000	Caulobacter_sp_UNC358MFTsu5_1	80.4	23.3	84.1
Caulobacter	Caulobacter_crescentus_OR37	Caulobacter_sp_UNC358MFTsu5_1	80.8	23.7	84.7
Caulobacter	Caulobacter_henricii_CB4	Caulobacter_sp_UNC358MFTsu5_1	80.1	22.9	83.5
Caulobacter	Caulobacter_henricii_CF287	Caulobacter_sp_UNC358MFTsu5_1	88.4	35.8	92.8
Caulobacter	Caulobacter_henricii_OK261	Caulobacter_sp_UNC358MFTsu5_1	81.4	24.2	85.6
Caulobacter	Caulobacter_henricii_YR570	Caulobacter_sp_UNC358MFTsu5_1	88.5	35.8	92.8
Caulobacter	Caulobacter_segnis_ATCC_21756	Caulobacter_sp_UNC358MFTsu5_1	80.6	23.6	84.6
Caulobacter	Caulobacter_sp_BP25	Caulobacter_sp_UNC358MFTsu5_1	80.5	23.6	84.1
Caulobacter	Caulobacter_sp_FWC2	Caulobacter_sp_UNC358MFTsu5_1	81.1	23.8	85.1
Caulobacter	Caulobacter_sp_FWC26	Caulobacter_sp_UNC358MFTsu5_1	79.8	22.8	83.5
Caulobacter	Caulobacter_sp_K31	Caulobacter_sp_UNC358MFTsu5_1	86.7	32.2	90.7
Caulobacter	Caulobacter_sp_OV484	Caulobacter_sp_UNC358MFTsu5_1	81.1	23.9	85.6
Caulobacter	Caulobacter_sp_Root1455	Caulobacter_sp_UNC358MFTsu5_1	88.8	36.7	92.8
Caulobacter	Caulobacter_sp_Root1472	Caulobacter_sp_UNC358MFTsu5_1	87.9	35	92.2
Caulobacter	Caulobacter_sp_Root342	Caulobacter_sp_UNC358MFTsu5_1	81.3	23.9	85.6
Caulobacter	Caulobacter_sp_Root343	Caulobacter_sp_UNC358MFTsu5_1	81.4	23.9	85.6
Caulobacter	Caulobacter_sp_Root487D2Y	Caulobacter_sp_UNC358MFTsu5_1	88.7	36.6	92.8
Caulobacter	Caulobacter_sp_Root655	Caulobacter_sp_UNC358MFTsu5_1	85.8	30.1	90.1
Caulobacter	Caulobacter_sp_Root656	Caulobacter_sp_UNC358MFTsu5_1	88	34.8	92.3
Caulobacter	Caulobacter_crescentus_CB15	Caulobacter_sp_URHA0033	80.2	22.9	83.8
Caulobacter	Caulobacter_crescentus_NA1000	Caulobacter_sp_URHA0033	80.1	22.9	83.8
Caulobacter	Caulobacter_crescentus_OR37	Caulobacter_sp_URHA0033	80.4	23.2	84.3
Caulobacter	Caulobacter_henricii_CB4	Caulobacter_sp_URHA0033	80.2	23.2	83.5
Caulobacter	Caulobacter_henricii_CF287	Caulobacter_sp_URHA0033	90.4	41.5	93.9
Caulobacter	Caulobacter_henricii_OK261	Caulobacter_sp_URHA0033	81.4	24.3	85.5
Caulobacter	Caulobacter_henricii_YR570	Caulobacter_sp_URHA0033	90.6	41.9	93.9
Caulobacter	Caulobacter_segnis_ATCC_21756	Caulobacter_sp_URHA0033	80.4	23.2	84.3
Caulobacter	Caulobacter_sp_BP25	Caulobacter_sp_URHA0033	80.1	23.1	83.7
Caulobacter	Caulobacter_sp_FWC2	Caulobacter_sp_URHA0033	80.8	23.5	84.7
Caulobacter	Caulobacter_sp_FWC26	Caulobacter_sp_URHA0033	79.9	23	83.1
Caulobacter	Caulobacter_sp_K31	Caulobacter_sp_URHA0033	86.8	32.6	90.9
Caulobacter	Caulobacter_sp_OV484	Caulobacter_sp_URHA0033	81.6	24.4	85.3
Caulobacter	Caulobacter_sp_Root1455	Caulobacter_sp_URHA0033	88.7	36.4	92.6
Caulobacter	Caulobacter_sp_Root1472	Caulobacter_sp_URHA0033	91.3	44.6	94.4
Caulobacter	Caulobacter_sp_Root342	Caulobacter_sp_URHA0033	81.8	24.5	85.3
Caulobacter	Caulobacter_sp_Root343	Caulobacter_sp_URHA0033	81.6	24.5	85.3
Caulobacter	Caulobacter_sp_Root487D2Y	Caulobacter_sp_URHA0033	88.7	36.3	92.6
Caulobacter	Caulobacter_sp_Root655	Caulobacter_sp_URHA0033	86	31.1	90.5
Caulobacter	Caulobacter_sp_Root656	Caulobacter_sp_URHA0033	91.4	45	94.5
Caulobacter	Caulobacter_sp_UNC358MFTsu5_1	Caulobacter_sp_URHA0033	88.2	35.5	92.3
Caulobacter	Caulobacter_crescentus_CB15	Caulobacter_sp_X	84.3	27.6	88.1
Caulobacter	Caulobacter_crescentus_NA1000	Caulobacter_sp_X	84	27.6	88.1
Caulobacter	Caulobacter_crescentus_OR37	Caulobacter_sp_X	84.9	28.8	88.6
Caulobacter	Caulobacter_henricii_CB4	Caulobacter_sp_X	79.7	22.3	83.2
Caulobacter	Caulobacter_henricii_CF287	Caulobacter_sp_X	80.5	23.5	84.6
Caulobacter	Caulobacter_henricii_OK261	Caulobacter_sp_X	80.6	23.4	85.1
Caulobacter	Caulobacter_henricii_YR570	Caulobacter_sp_X	80.6	23.5	84.6
Caulobacter	Caulobacter_segnis_ATCC_21756	Caulobacter_sp_X	89	36.9	92.3
Caulobacter	Caulobacter_sp_BP25	Caulobacter_sp_X	88.5	35.5	91.4
Caulobacter	Caulobacter_sp_FWC2	Caulobacter_sp_X	84.2	27.6	88.6
Caulobacter	Caulobacter_sp_FWC26	Caulobacter_sp_X	83.8	27	87.6
Caulobacter	Caulobacter_sp_K31	Caulobacter_sp_X	80	23	84
Caulobacter	Caulobacter_sp_OV484	Caulobacter_sp_X	84.7	28.4	89
Caulobacter	Caulobacter_sp_Root1455	Caulobacter_sp_X	80.5	23.5	84.5
Caulobacter	Caulobacter_sp_Root1472	Caulobacter_sp_X	80.3	23.5	84.4
Caulobacter	Caulobacter_sp_Root342	Caulobacter_sp_X	84.7	28.4	89
Caulobacter	Caulobacter_sp_Root343	Caulobacter_sp_X	84.8	28.4	89
Caulobacter	Caulobacter_sp_Root487D2Y	Caulobacter_sp_X	80.5	23.5	84.5
Caulobacter	Caulobacter_sp_Root655	Caulobacter_sp_X	80.2	23.4	84.1
Caulobacter	Caulobacter_sp_Root656	Caulobacter_sp_X	80.4	23.3	84.4
Caulobacter	Caulobacter_sp_UNC358MFTsu5_1	Caulobacter_sp_X	80.9	23.8	84.9
Caulobacter	Caulobacter_sp_URHA0033	Caulobacter_sp_X	80.7	23.5	84.5
Caulobacter	Caulobacter_crescentus_CB15	Caulobacter_vibrioides_CB1	100	99.6	99.9
Caulobacter	Caulobacter_crescentus_NA1000	Caulobacter_vibrioides_CB1	100	99.7	99.9
Caulobacter	Caulobacter_crescentus_OR37	Caulobacter_vibrioides_CB1	83.7	26.6	87.6
Caulobacter	Caulobacter_henricii_CB4	Caulobacter_vibrioides_CB1	79.4	22.3	83.2
Caulobacter	Caulobacter_henricii_CF287	Caulobacter_vibrioides_CB1	80	23.2	83.9
Caulobacter	Caulobacter_henricii_OK261	Caulobacter_vibrioides_CB1	80.6	22.9	84.7
Caulobacter	Caulobacter_henricii_YR570	Caulobacter_vibrioides_CB1	80	23.1	83.9
Caulobacter	Caulobacter_segnis_ATCC_21756	Caulobacter_vibrioides_CB1	83.8	27.3	87.9
Caulobacter	Caulobacter_sp_BP25	Caulobacter_vibrioides_CB1	83.8	27.1	87.6
Caulobacter	Caulobacter_sp_FWC2	Caulobacter_vibrioides_CB1	83.7	27	87.9
Caulobacter	Caulobacter_sp_FWC26	Caulobacter_vibrioides_CB1	87.7	34	90.7
Caulobacter	Caulobacter_sp_K31	Caulobacter_vibrioides_CB1	79.6	22.8	83.4
Caulobacter	Caulobacter_sp_OV484	Caulobacter_vibrioides_CB1	84.1	27.3	88.1
Caulobacter	Caulobacter_sp_Root1455	Caulobacter_vibrioides_CB1	80	23	83.9
Caulobacter	Caulobacter_sp_Root1472	Caulobacter_vibrioides_CB1	80	22.9	83.7
Caulobacter	Caulobacter_sp_Root342	Caulobacter_vibrioides_CB1	84.1	27.5	88.1
Caulobacter	Caulobacter_sp_Root343	Caulobacter_vibrioides_CB1	84.1	27.4	88.1
Caulobacter	Caulobacter_sp_Root487D2Y	Caulobacter_vibrioides_CB1	80.1	23.1	83.9
Caulobacter	Caulobacter_sp_Root655	Caulobacter_vibrioides_CB1	79.9	22.8	83.5
Caulobacter	Caulobacter_sp_Root656	Caulobacter_vibrioides_CB1	79.9	22.9	83.8
Caulobacter	Caulobacter_sp_UNC358MFTsu5_1	Caulobacter_vibrioides_CB1	80.6	23.3	84.1
Caulobacter	Caulobacter_sp_URHA0033	Caulobacter_vibrioides_CB1	80.2	22.9	83.8
Caulobacter	Caulobacter_sp_X	Caulobacter_vibrioides_CB1	84	27.6	88.1
Caulobacter	Caulobacter_crescentus_CB15	Caulobacter_vibrioides_CB13b1a	91	42.4	93.2
Caulobacter	Caulobacter_crescentus_NA1000	Caulobacter_vibrioides_CB13b1a	91.1	42.4	93.2
Caulobacter	Caulobacter_crescentus_OR37	Caulobacter_vibrioides_CB13b1a	83.3	26.4	87.4
Caulobacter	Caulobacter_henricii_CB4	Caulobacter_vibrioides_CB13b1a	79.4	22	83
Caulobacter	Caulobacter_henricii_CF287	Caulobacter_vibrioides_CB13b1a	79.9	23	83.8
Caulobacter	Caulobacter_henricii_OK261	Caulobacter_vibrioides_CB13b1a	80.3	22.9	84.6
Caulobacter	Caulobacter_henricii_YR570	Caulobacter_vibrioides_CB13b1a	80.1	23	83.8
Caulobacter	Caulobacter_segnis_ATCC_21756	Caulobacter_vibrioides_CB13b1a	83.8	27.2	87.9
Caulobacter	Caulobacter_sp_BP25	Caulobacter_vibrioides_CB13b1a	83.6	27	87.6
Caulobacter	Caulobacter_sp_FWC2	Caulobacter_vibrioides_CB13b1a	83.8	26.8	87.9
Caulobacter	Caulobacter_sp_FWC26	Caulobacter_vibrioides_CB13b1a	87.7	34.1	90.7
Caulobacter	Caulobacter_sp_K31	Caulobacter_vibrioides_CB13b1a	79.5	22.6	83.3
Caulobacter	Caulobacter_sp_OV484	Caulobacter_vibrioides_CB13b1a	83.9	27.3	88
Caulobacter	Caulobacter_sp_Root1455	Caulobacter_vibrioides_CB13b1a	79.6	22.8	83.7
Caulobacter	Caulobacter_sp_Root1472	Caulobacter_vibrioides_CB13b1a	79.5	22.9	83.6
Caulobacter	Caulobacter_sp_Root342	Caulobacter_vibrioides_CB13b1a	83.9	27.3	88.1
Caulobacter	Caulobacter_sp_Root343	Caulobacter_vibrioides_CB13b1a	84	27.3	88.1
Caulobacter	Caulobacter_sp_Root487D2Y	Caulobacter_vibrioides_CB13b1a	79.8	22.8	83.7
Caulobacter	Caulobacter_sp_Root655	Caulobacter_vibrioides_CB13b1a	79.7	22.9	83.4
Caulobacter	Caulobacter_sp_Root656	Caulobacter_vibrioides_CB13b1a	79.7	22.8	83.6
Caulobacter	Caulobacter_sp_UNC358MFTsu5_1	Caulobacter_vibrioides_CB13b1a	80.1	23.3	84
Caulobacter	Caulobacter_sp_URHA0033	Caulobacter_vibrioides_CB13b1a	80	22.9	83.6
Caulobacter	Caulobacter_sp_X	Caulobacter_vibrioides_CB13b1a	84	27.5	88
Caulobacter	Caulobacter_vibrioides_CB1	Caulobacter_vibrioides_CB13b1a	90.9	42.2	93.2
Caulobacter	Caulobacter_crescentus_CB15	Caulobacter_vibrioides_CB2	97.9	82.3	98.2
Caulobacter	Caulobacter_crescentus_NA1000	Caulobacter_vibrioides_CB2	97.8	82.2	98.2
Caulobacter	Caulobacter_crescentus_OR37	Caulobacter_vibrioides_CB2	83.4	26.6	87.6
Caulobacter	Caulobacter_henricii_CB4	Caulobacter_vibrioides_CB2	79.3	22.2	83.2
Caulobacter	Caulobacter_henricii_CF287	Caulobacter_vibrioides_CB2	80.2	23.1	83.9
Caulobacter	Caulobacter_henricii_OK261	Caulobacter_vibrioides_CB2	80.5	22.9	84.7
Caulobacter	Caulobacter_henricii_YR570	Caulobacter_vibrioides_CB2	80.3	23	83.9
Caulobacter	Caulobacter_segnis_ATCC_21756	Caulobacter_vibrioides_CB2	83.8	27.3	87.9
Caulobacter	Caulobacter_sp_BP25	Caulobacter_vibrioides_CB2	84	27.1	87.6
Caulobacter	Caulobacter_sp_FWC2	Caulobacter_vibrioides_CB2	83.6	26.9	87.9
Caulobacter	Caulobacter_sp_FWC26	Caulobacter_vibrioides_CB2	87.6	34	90.7
Caulobacter	Caulobacter_sp_K31	Caulobacter_vibrioides_CB2	79.4	22.7	83.4
Caulobacter	Caulobacter_sp_OV484	Caulobacter_vibrioides_CB2	84.2	27.3	88.1
Caulobacter	Caulobacter_sp_Root1455	Caulobacter_vibrioides_CB2	79.9	23	83.9
Caulobacter	Caulobacter_sp_Root1472	Caulobacter_vibrioides_CB2	79.9	22.9	83.7
Caulobacter	Caulobacter_sp_Root342	Caulobacter_vibrioides_CB2	84	27.4	88.1
Caulobacter	Caulobacter_sp_Root343	Caulobacter_vibrioides_CB2	84.1	27.4	88.1
Caulobacter	Caulobacter_sp_Root487D2Y	Caulobacter_vibrioides_CB2	80	23.1	83.9
Caulobacter	Caulobacter_sp_Root655	Caulobacter_vibrioides_CB2	79.9	22.9	83.5
Caulobacter	Caulobacter_sp_Root656	Caulobacter_vibrioides_CB2	79.9	23	83.7
Caulobacter	Caulobacter_sp_UNC358MFTsu5_1	Caulobacter_vibrioides_CB2	80.3	23.4	84.1
Caulobacter	Caulobacter_sp_URHA0033	Caulobacter_vibrioides_CB2	80	23	83.8
Caulobacter	Caulobacter_sp_X	Caulobacter_vibrioides_CB2	84.5	28.2	88.1
Caulobacter	Caulobacter_vibrioides_CB1	Caulobacter_vibrioides_CB2	97.8	82.3	98.2
Caulobacter	Caulobacter_vibrioides_CB13b1a	Caulobacter_vibrioides_CB2	90.8	42.3	93.2
Ehrlichia	Ehrlichia_ruminantium_Crystal_Springs	Ehrlichia_ruminantium_Gardel	97.2	73.8	98.9
Ehrlichia	Ehrlichia_ruminantium_Gardel	Ehrlichia_ruminantium_Welgevonden	97.7	77.7	99.1
Ehrlichia	Ehrlichia_ruminantium_Crystal_Springs	Ehrlichia_ruminantium_Welgevonden	97.9	81	99.2
Ehrlichia	Ehrlichia_chaffeensis_West_Paces	Ehrlichia_ruminantium_Gardel	78.7	22	82.3
Ehrlichia	Ehrlichia_chaffeensis_West_Paces	Ehrlichia_ruminantium_Crystal_Springs	78.8	21.9	82.3
Ehrlichia	Ehrlichia_chaffeensis_West_Paces	Ehrlichia_ruminantium_Welgevonden	78.9	22.1	82.3
Ehrlichia	Ehrlichia_chaffeensis_Wakulla	Ehrlichia_ruminantium_Gardel	79	22	82.3
Ehrlichia	Ehrlichia_chaffeensis_Wakulla	Ehrlichia_ruminantium_Crystal_Springs	78.6	22	82.3
Ehrlichia	Ehrlichia_chaffeensis_Wakulla	Ehrlichia_ruminantium_Welgevonden	79	22.1	82.3
Ehrlichia	Ehrlichia_chaffeensis_Wakulla	Ehrlichia_chaffeensis_West_Paces	99.6	97.5	99.9
Ehrlichia	Ehrlichia_chaffeensis_Saint_Vincent	Ehrlichia_ruminantium_Gardel	78.9	22.1	82.3
Ehrlichia	Ehrlichia_chaffeensis_Saint_Vincent	Ehrlichia_ruminantium_Crystal_Springs	78.7	22	82.3
Ehrlichia	Ehrlichia_chaffeensis_Saint_Vincent	Ehrlichia_ruminantium_Welgevonden	78.8	22.1	82.3
Ehrlichia	Ehrlichia_chaffeensis_Saint_Vincent	Ehrlichia_chaffeensis_West_Paces	99.8	98.7	99.9
Ehrlichia	Ehrlichia_chaffeensis_Saint_Vincent	Ehrlichia_chaffeensis_Wakulla	99.6	97.6	99.9
Ehrlichia	Ehrlichia_chaffeensis_Osceola	Ehrlichia_ruminantium_Gardel	78.8	22	82.3
Ehrlichia	Ehrlichia_chaffeensis_Osceola	Ehrlichia_ruminantium_Crystal_Springs	79	22	82.3
Ehrlichia	Ehrlichia_chaffeensis_Osceola	Ehrlichia_ruminantium_Welgevonden	79	22.1	82.3
Ehrlichia	Ehrlichia_chaffeensis_Osceola	Ehrlichia_chaffeensis_West_Paces	99.5	95.5	99.9
Ehrlichia	Ehrlichia_chaffeensis_Osceola	Ehrlichia_chaffeensis_Wakulla	99.4	95.7	99.9
Ehrlichia	Ehrlichia_chaffeensis_Osceola	Ehrlichia_chaffeensis_Saint_Vincent	99.4	95.3	99.9
Ehrlichia	Ehrlichia_chaffeensis_Liberty	Ehrlichia_ruminantium_Gardel	78.9	22.1	82.3
Ehrlichia	Ehrlichia_chaffeensis_Liberty	Ehrlichia_ruminantium_Crystal_Springs	78.8	22	82.3
Ehrlichia	Ehrlichia_chaffeensis_Liberty	Ehrlichia_ruminantium_Welgevonden	78.9	22.1	82.3
Ehrlichia	Ehrlichia_chaffeensis_Liberty	Ehrlichia_chaffeensis_West_Paces	99.4	95.5	99.9
Ehrlichia	Ehrlichia_chaffeensis_Liberty	Ehrlichia_chaffeensis_Wakulla	99.4	95.8	99.9
Ehrlichia	Ehrlichia_chaffeensis_Liberty	Ehrlichia_chaffeensis_Saint_Vincent	99.4	95.5	99.9
Ehrlichia	Ehrlichia_chaffeensis_Liberty	Ehrlichia_chaffeensis_Osceola	99.3	95.1	99.9
Ehrlichia	Ehrlichia_chaffeensis_Jax	Ehrlichia_ruminantium_Gardel	78.8	22	82.3
Ehrlichia	Ehrlichia_chaffeensis_Jax	Ehrlichia_ruminantium_Crystal_Springs	78.7	22	82.3
Ehrlichia	Ehrlichia_chaffeensis_Jax	Ehrlichia_ruminantium_Welgevonden	78.9	22.1	82.3
Ehrlichia	Ehrlichia_chaffeensis_Jax	Ehrlichia_chaffeensis_West_Paces	99.4	95.3	99.9
Ehrlichia	Ehrlichia_chaffeensis_Jax	Ehrlichia_chaffeensis_Wakulla	99.5	95.8	99.9
Ehrlichia	Ehrlichia_chaffeensis_Jax	Ehrlichia_chaffeensis_Saint_Vincent	99.4	95.2	99.9
Ehrlichia	Ehrlichia_chaffeensis_Jax	Ehrlichia_chaffeensis_Osceola	99.4	95.3	99.9
Ehrlichia	Ehrlichia_chaffeensis_Jax	Ehrlichia_chaffeensis_Liberty	99.7	98.6	99.9
Ehrlichia	Ehrlichia_chaffeensis_Arkansas	Ehrlichia_ruminantium_Gardel	78.6	22	82.3
Ehrlichia	Ehrlichia_chaffeensis_Arkansas	Ehrlichia_ruminantium_Crystal_Springs	78.6	22	82.3
Ehrlichia	Ehrlichia_chaffeensis_Arkansas	Ehrlichia_ruminantium_Welgevonden	78.7	22.1	82.3
Ehrlichia	Ehrlichia_chaffeensis_Arkansas	Ehrlichia_chaffeensis_West_Paces	99.5	95.4	99.9
Ehrlichia	Ehrlichia_chaffeensis_Arkansas	Ehrlichia_chaffeensis_Wakulla	99.5	95.7	99.9
Ehrlichia	Ehrlichia_chaffeensis_Arkansas	Ehrlichia_chaffeensis_Saint_Vincent	99.5	95.1	99.9
Ehrlichia	Ehrlichia_chaffeensis_Arkansas	Ehrlichia_chaffeensis_Osceola	99.7	98.8	99.9
Ehrlichia	Ehrlichia_chaffeensis_Arkansas	Ehrlichia_chaffeensis_Liberty	99.5	95.2	99.9
Ehrlichia	Ehrlichia_chaffeensis_Arkansas	Ehrlichia_chaffeensis_Jax	99.5	95.4	99.9
Ehrlichia	Ehrlichia_chaffeensis_Heartland	Ehrlichia_ruminantium_Gardel	78.8	22	82.3
Ehrlichia	Ehrlichia_chaffeensis_Heartland	Ehrlichia_ruminantium_Crystal_Springs	78.8	22	82.3
Ehrlichia	Ehrlichia_chaffeensis_Heartland	Ehrlichia_ruminantium_Welgevonden	79	22.1	82.3
Ehrlichia	Ehrlichia_chaffeensis_Heartland	Ehrlichia_chaffeensis_West_Paces	99.9	99.7	99.9
Ehrlichia	Ehrlichia_chaffeensis_Heartland	Ehrlichia_chaffeensis_Wakulla	99.6	97.5	99.9
Ehrlichia	Ehrlichia_chaffeensis_Heartland	Ehrlichia_chaffeensis_Saint_Vincent	99.8	98.7	99.9
Ehrlichia	Ehrlichia_chaffeensis_Heartland	Ehrlichia_chaffeensis_Osceola	99.5	95.6	99.9
Ehrlichia	Ehrlichia_chaffeensis_Heartland	Ehrlichia_chaffeensis_Liberty	99.4	95.5	99.9
Ehrlichia	Ehrlichia_chaffeensis_Heartland	Ehrlichia_chaffeensis_Jax	99.4	95.3	99.9
Ehrlichia	Ehrlichia_chaffeensis_Arkansas	Ehrlichia_chaffeensis_Heartland	99.4	95.5	99.9
Ehrlichia	Ehrlichia_canis_Jake	Ehrlichia_ruminantium_Gardel	78.8	22.3	81.7
Ehrlichia	Ehrlichia_canis_Jake	Ehrlichia_ruminantium_Crystal_Springs	78.5	22.3	81.7
Ehrlichia	Ehrlichia_canis_Jake	Ehrlichia_ruminantium_Welgevonden	78.7	22.4	81.7
Ehrlichia	Ehrlichia_canis_Jake	Ehrlichia_chaffeensis_West_Paces	83.5	26.6	86.8
Ehrlichia	Ehrlichia_canis_Jake	Ehrlichia_chaffeensis_Wakulla	83.1	26.6	86.8
Ehrlichia	Ehrlichia_canis_Jake	Ehrlichia_chaffeensis_Saint_Vincent	83.3	26.7	86.8
Ehrlichia	Ehrlichia_canis_Jake	Ehrlichia_chaffeensis_Osceola	83.5	26.6	86.8
Ehrlichia	Ehrlichia_canis_Jake	Ehrlichia_chaffeensis_Liberty	83	26.7	86.8
Ehrlichia	Ehrlichia_canis_Jake	Ehrlichia_chaffeensis_Jax	83.4	26.8	86.8
Ehrlichia	Ehrlichia_canis_Jake	Ehrlichia_chaffeensis_Arkansas	83.1	26.6	86.8
Ehrlichia	Ehrlichia_canis_Jake	Ehrlichia_chaffeensis_Heartland	83.3	26.6	86.8
Ehrlichia	Ehrlichia_ruminantium_Gardel	Ehrlichia_sp_HF	79.1	22.2	81.9
Ehrlichia	Ehrlichia_ruminantium_Crystal_Springs	Ehrlichia_sp_HF	78.6	22	81.9
Ehrlichia	Ehrlichia_ruminantium_Welgevonden	Ehrlichia_sp_HF	78.8	22.2	81.9
Ehrlichia	Ehrlichia_chaffeensis_West_Paces	Ehrlichia_sp_HF	85.4	28.7	89.2
Ehrlichia	Ehrlichia_chaffeensis_Wakulla	Ehrlichia_sp_HF	85.2	28.6	89.2
Ehrlichia	Ehrlichia_chaffeensis_Saint_Vincent	Ehrlichia_sp_HF	85.4	28.7	89.2
Ehrlichia	Ehrlichia_chaffeensis_Osceola	Ehrlichia_sp_HF	85.2	28.6	89.2
Ehrlichia	Ehrlichia_chaffeensis_Liberty	Ehrlichia_sp_HF	85.2	28.7	89.2
Ehrlichia	Ehrlichia_chaffeensis_Jax	Ehrlichia_sp_HF	85.3	28.7	89.2
Ehrlichia	Ehrlichia_chaffeensis_Arkansas	Ehrlichia_sp_HF	85.3	28.6	89.2
Ehrlichia	Ehrlichia_chaffeensis_Heartland	Ehrlichia_sp_HF	85.4	28.7	89.2
Ehrlichia	Ehrlichia_canis_Jake	Ehrlichia_sp_HF	83.5	26.8	86.7
Ehrlichia	Ehrlichia_muris_AS145	Ehrlichia_ruminantium_Gardel	78.5	22.3	81.9
Ehrlichia	Ehrlichia_muris_AS145	Ehrlichia_ruminantium_Crystal_Springs	78.7	22.2	81.9
Ehrlichia	Ehrlichia_muris_AS145	Ehrlichia_ruminantium_Welgevonden	78.6	22.4	81.9
Ehrlichia	Ehrlichia_chaffeensis_West_Paces	Ehrlichia_muris_AS145	85.3	28.8	89
Ehrlichia	Ehrlichia_chaffeensis_Wakulla	Ehrlichia_muris_AS145	84.8	28.8	89
Ehrlichia	Ehrlichia_chaffeensis_Saint_Vincent	Ehrlichia_muris_AS145	85	28.7	89
Ehrlichia	Ehrlichia_chaffeensis_Osceola	Ehrlichia_muris_AS145	84.9	28.8	89
Ehrlichia	Ehrlichia_chaffeensis_Liberty	Ehrlichia_muris_AS145	84.7	28.8	89
Ehrlichia	Ehrlichia_chaffeensis_Jax	Ehrlichia_muris_AS145	85	28.9	89
Ehrlichia	Ehrlichia_chaffeensis_Arkansas	Ehrlichia_muris_AS145	84.4	28.8	89
Ehrlichia	Ehrlichia_chaffeensis_Heartland	Ehrlichia_muris_AS145	85.2	28.8	89
Ehrlichia	Ehrlichia_canis_Jake	Ehrlichia_muris_AS145	83	26.8	86.6
Ehrlichia	Ehrlichia_muris_AS145	Ehrlichia_sp_HF	91.8	43.2	95.5
Ehrlichia	Ehrlichia_muris_EmCRT	Ehrlichia_ruminantium_Gardel	78.7	22.5	81.9
Ehrlichia	Ehrlichia_muris_EmCRT	Ehrlichia_ruminantium_Crystal_Springs	78.5	22.3	81.9
Ehrlichia	Ehrlichia_muris_EmCRT	Ehrlichia_ruminantium_Welgevonden	78.6	22.5	81.9
Ehrlichia	Ehrlichia_chaffeensis_West_Paces	Ehrlichia_muris_EmCRT	85.3	28.7	89
Ehrlichia	Ehrlichia_chaffeensis_Wakulla	Ehrlichia_muris_EmCRT	85.1	28.5	89
Ehrlichia	Ehrlichia_chaffeensis_Saint_Vincent	Ehrlichia_muris_EmCRT	85.1	28.6	89
Ehrlichia	Ehrlichia_chaffeensis_Osceola	Ehrlichia_muris_EmCRT	85.2	28.6	89
Ehrlichia	Ehrlichia_chaffeensis_Liberty	Ehrlichia_muris_EmCRT	85.2	28.5	89
Ehrlichia	Ehrlichia_chaffeensis_Jax	Ehrlichia_muris_EmCRT	85.1	28.6	89
Ehrlichia	Ehrlichia_chaffeensis_Arkansas	Ehrlichia_muris_EmCRT	84.8	28.6	89
Ehrlichia	Ehrlichia_chaffeensis_Heartland	Ehrlichia_muris_EmCRT	85.4	28.7	89
Ehrlichia	Ehrlichia_canis_Jake	Ehrlichia_muris_EmCRT	83.4	26.5	86.6
Ehrlichia	Ehrlichia_muris_EmCRT	Ehrlichia_sp_HF	91.5	43.1	95.5
Ehrlichia	Ehrlichia_muris_AS145	Ehrlichia_muris_EmCRT	95.3	59.9	97.8
Ehrlichia	Ehrlichia_ruminantium_Gardel	Ehrlichia_sp_Wisconsin_h	78.8	22.5	81.9
Ehrlichia	Ehrlichia_ruminantium_Crystal_Springs	Ehrlichia_sp_Wisconsin_h	78.7	22.4	81.9
Ehrlichia	Ehrlichia_ruminantium_Welgevonden	Ehrlichia_sp_Wisconsin_h	78.7	22.4	81.9
Ehrlichia	Ehrlichia_chaffeensis_West_Paces	Ehrlichia_sp_Wisconsin_h	85.4	28.7	89
Ehrlichia	Ehrlichia_chaffeensis_Wakulla	Ehrlichia_sp_Wisconsin_h	85.1	28.6	89
Ehrlichia	Ehrlichia_chaffeensis_Saint_Vincent	Ehrlichia_sp_Wisconsin_h	85.1	28.7	89
Ehrlichia	Ehrlichia_chaffeensis_Osceola	Ehrlichia_sp_Wisconsin_h	85.2	28.6	89
Ehrlichia	Ehrlichia_chaffeensis_Liberty	Ehrlichia_sp_Wisconsin_h	84.9	28.7	89
Ehrlichia	Ehrlichia_chaffeensis_Jax	Ehrlichia_sp_Wisconsin_h	84.7	28.8	89
Ehrlichia	Ehrlichia_chaffeensis_Arkansas	Ehrlichia_sp_Wisconsin_h	85	28.7	89
Ehrlichia	Ehrlichia_chaffeensis_Heartland	Ehrlichia_sp_Wisconsin_h	85.2	28.7	89
Ehrlichia	Ehrlichia_canis_Jake	Ehrlichia_sp_Wisconsin_h	83.1	26.8	86.6
Ehrlichia	Ehrlichia_sp_HF	Ehrlichia_sp_Wisconsin_h	91.6	43.6	95.5
Ehrlichia	Ehrlichia_muris_AS145	Ehrlichia_sp_Wisconsin_h	95.4	60.3	97.8
Ehrlichia	Ehrlichia_muris_EmCRT	Ehrlichia_sp_Wisconsin_h	99.9	93.8	99.9
Erwinia	Erwinia_amylovora_ATCC_49946	Erwinia_amylovora_CFPB1430	99.9	99.8	99.9
Erwinia	Erwinia_amylovora_ATCC_49946	Erwinia_amylovora_E_2	99.9	99.8	99.9
Erwinia	Erwinia_amylovora_CFPB1430	Erwinia_amylovora_E_2	100	99.8	99.9
Erwinia	Erwinia_amylovora_ATCC_49946	Erwinia_amylovora_MAGFLF_2	99.8	99	99.9
Erwinia	Erwinia_amylovora_CFPB1430	Erwinia_amylovora_MAGFLF_2	99.8	99	99.9
Erwinia	Erwinia_amylovora_E_2	Erwinia_amylovora_MAGFLF_2	99.8	98.9	99.9
Erwinia	Erwinia_amylovora_ATCC_49946	Erwinia_amylovora_VTDMSF02	99.8	98.9	99.9
Erwinia	Erwinia_amylovora_CFPB1430	Erwinia_amylovora_VTDMSF02	99.8	98.9	99.9
Erwinia	Erwinia_amylovora_E_2	Erwinia_amylovora_VTDMSF02	99.8	98.9	99.9
Erwinia	Erwinia_amylovora_MAGFLF_2	Erwinia_amylovora_VTDMSF02	99.9	99.5	99.9
Erwinia	Erwinia_amylovora_ATCC_49946	Erwinia_billingiae_Eb661	77.6	21.9	83.7
Erwinia	Erwinia_amylovora_CFPB1430	Erwinia_billingiae_Eb661	77.6	21.9	83.7
Erwinia	Erwinia_amylovora_E_2	Erwinia_billingiae_Eb661	77.5	21.9	83.7
Erwinia	Erwinia_amylovora_MAGFLF_2	Erwinia_billingiae_Eb661	77.5	21.9	83.7
Erwinia	Erwinia_amylovora_VTDMSF02	Erwinia_billingiae_Eb661	77.6	21.9	83.7
Erwinia	Erwinia_amylovora_ATCC_49946	Erwinia_billingiae_OSU19_1	77.1	21.4	83.5
Erwinia	Erwinia_amylovora_CFPB1430	Erwinia_billingiae_OSU19_1	77.1	21.4	83.5
Erwinia	Erwinia_amylovora_E_2	Erwinia_billingiae_OSU19_1	77	21.4	83.5
Erwinia	Erwinia_amylovora_MAGFLF_2	Erwinia_billingiae_OSU19_1	77.1	21.4	83.5
Erwinia	Erwinia_amylovora_VTDMSF02	Erwinia_billingiae_OSU19_1	77.1	21.4	83.5
Erwinia	Erwinia_billingiae_Eb661	Erwinia_billingiae_OSU19_1	97.2	79	98.5
Erwinia	Erwinia_amylovora_ATCC_49946	Erwinia_iniecta_B120	76.9	21.4	83.2
Erwinia	Erwinia_amylovora_CFPB1430	Erwinia_iniecta_B120	76.8	21.4	83.2
Erwinia	Erwinia_amylovora_E_2	Erwinia_iniecta_B120	76.9	21.4	83.2
Erwinia	Erwinia_amylovora_MAGFLF_2	Erwinia_iniecta_B120	76.8	21.3	83.2
Erwinia	Erwinia_amylovora_VTDMSF02	Erwinia_iniecta_B120	76.7	21.3	83.2
Erwinia	Erwinia_billingiae_Eb661	Erwinia_iniecta_B120	77.7	21.5	84.5
Erwinia	Erwinia_billingiae_OSU19_1	Erwinia_iniecta_B120	77.2	21.3	84.3
Erwinia	Erwinia_amylovora_ATCC_49946	Erwinia_mallotivora_BT_MARDI	76.2	20.5	82.2
Erwinia	Erwinia_amylovora_CFPB1430	Erwinia_mallotivora_BT_MARDI	76.3	20.5	82.2
Erwinia	Erwinia_amylovora_E_2	Erwinia_mallotivora_BT_MARDI	76.1	20.5	82.2
Erwinia	Erwinia_amylovora_MAGFLF_2	Erwinia_mallotivora_BT_MARDI	76.2	20.5	82.2
Erwinia	Erwinia_amylovora_VTDMSF02	Erwinia_mallotivora_BT_MARDI	76.1	20.5	82.2
Erwinia	Erwinia_billingiae_Eb661	Erwinia_mallotivora_BT_MARDI	78.3	21.6	84.2
Erwinia	Erwinia_billingiae_OSU19_1	Erwinia_mallotivora_BT_MARDI	77.9	21.6	84.1
Erwinia	Erwinia_iniecta_B120	Erwinia_mallotivora_BT_MARDI	76.3	20.7	82.7
Erwinia	Erwinia_amylovora_ATCC_49946	Erwinia_persicina_NBRC_102418	79.7	23.3	85.6
Erwinia	Erwinia_amylovora_CFPB1430	Erwinia_persicina_NBRC_102418	79.8	23.3	85.6
Erwinia	Erwinia_amylovora_E_2	Erwinia_persicina_NBRC_102418	79.9	23.3	85.6
Erwinia	Erwinia_amylovora_MAGFLF_2	Erwinia_persicina_NBRC_102418	80.1	23.3	85.6
Erwinia	Erwinia_amylovora_VTDMSF02	Erwinia_persicina_NBRC_102418	79.9	23.3	85.6
Erwinia	Erwinia_billingiae_Eb661	Erwinia_persicina_NBRC_102418	77.9	21.4	84.7
Erwinia	Erwinia_billingiae_OSU19_1	Erwinia_persicina_NBRC_102418	77.6	21.2	84.6
Erwinia	Erwinia_iniecta_B120	Erwinia_persicina_NBRC_102418	76.9	21.2	83.8
Erwinia	Erwinia_mallotivora_BT_MARDI	Erwinia_persicina_NBRC_102418	76.6	20.7	82.8
Erwinia	Erwinia_amylovora_ATCC_49946	Erwinia_piriflorinigrans_CFBP_5888	85.3	30	90.2
Erwinia	Erwinia_amylovora_CFPB1430	Erwinia_piriflorinigrans_CFBP_5888	85.4	30	90.2
Erwinia	Erwinia_amylovora_E_2	Erwinia_piriflorinigrans_CFBP_5888	85.3	30	90.2
Erwinia	Erwinia_amylovora_MAGFLF_2	Erwinia_piriflorinigrans_CFBP_5888	85.6	30	90.2
Erwinia	Erwinia_amylovora_VTDMSF02	Erwinia_piriflorinigrans_CFBP_5888	85.4	30	90.2
Erwinia	Erwinia_billingiae_Eb661	Erwinia_piriflorinigrans_CFBP_5888	77.4	20.9	83.7
Erwinia	Erwinia_billingiae_OSU19_1	Erwinia_piriflorinigrans_CFBP_5888	77	20.7	83.6
Erwinia	Erwinia_iniecta_B120	Erwinia_piriflorinigrans_CFBP_5888	76.8	21.1	83.3
Erwinia	Erwinia_mallotivora_BT_MARDI	Erwinia_piriflorinigrans_CFBP_5888	76.1	20.6	82.3
Erwinia	Erwinia_persicina_NBRC_102418	Erwinia_piriflorinigrans_CFBP_5888	79.8	23.2	85.7
Erwinia	Erwinia_amylovora_ATCC_49946	Erwinia_pyrifoliae_Ep1_96	90.6	41	93.7
Erwinia	Erwinia_amylovora_CFPB1430	Erwinia_pyrifoliae_Ep1_96	90.6	41	93.7
Erwinia	Erwinia_amylovora_E_2	Erwinia_pyrifoliae_Ep1_96	90.5	41	93.7
Erwinia	Erwinia_amylovora_MAGFLF_2	Erwinia_pyrifoliae_Ep1_96	90.7	41	93.7
Erwinia	Erwinia_amylovora_VTDMSF02	Erwinia_pyrifoliae_Ep1_96	90.7	41	93.7
Erwinia	Erwinia_billingiae_Eb661	Erwinia_pyrifoliae_Ep1_96	77.8	22	83.8
Erwinia	Erwinia_billingiae_OSU19_1	Erwinia_pyrifoliae_Ep1_96	77.2	21.4	83.7
Erwinia	Erwinia_iniecta_B120	Erwinia_pyrifoliae_Ep1_96	77	21.5	83.3
Erwinia	Erwinia_mallotivora_BT_MARDI	Erwinia_pyrifoliae_Ep1_96	76.4	20.9	82.3
Erwinia	Erwinia_persicina_NBRC_102418	Erwinia_pyrifoliae_Ep1_96	80.3	23.8	85.8
Erwinia	Erwinia_piriflorinigrans_CFBP_5888	Erwinia_pyrifoliae_Ep1_96	86.6	32.3	91
Erwinia	Erwinia_amylovora_ATCC_49946	Erwinia_sp_9145	76.9	21.4	82.8
Erwinia	Erwinia_amylovora_CFPB1430	Erwinia_sp_9145	77	21.4	82.8
Erwinia	Erwinia_amylovora_E_2	Erwinia_sp_9145	76.9	21.4	82.8
Erwinia	Erwinia_amylovora_MAGFLF_2	Erwinia_sp_9145	76.9	21.4	82.7
Erwinia	Erwinia_amylovora_VTDMSF02	Erwinia_sp_9145	76.9	21.4	82.7
Erwinia	Erwinia_billingiae_Eb661	Erwinia_sp_9145	78.8	22.1	84.7
Erwinia	Erwinia_billingiae_OSU19_1	Erwinia_sp_9145	78.5	21.8	84.5
Erwinia	Erwinia_iniecta_B120	Erwinia_sp_9145	76.9	21	83.1
Erwinia	Erwinia_mallotivora_BT_MARDI	Erwinia_sp_9145	77.4	21.1	83.2
Erwinia	Erwinia_persicina_NBRC_102418	Erwinia_sp_9145	77.1	21	83.2
Erwinia	Erwinia_piriflorinigrans_CFBP_5888	Erwinia_sp_9145	76.6	20.7	82.7
Erwinia	Erwinia_pyrifoliae_Ep1_96	Erwinia_sp_9145	77.2	21.6	82.9
Erwinia	Erwinia_amylovora_ATCC_49946	Erwinia_sp_Ejp617	90.7	41.3	93.7
Erwinia	Erwinia_amylovora_CFPB1430	Erwinia_sp_Ejp617	90.6	41.3	93.7
Erwinia	Erwinia_amylovora_E_2	Erwinia_sp_Ejp617	90.6	41.3	93.7
Erwinia	Erwinia_amylovora_MAGFLF_2	Erwinia_sp_Ejp617	90.6	41.3	93.7
Erwinia	Erwinia_amylovora_VTDMSF02	Erwinia_sp_Ejp617	90.6	41.2	93.7
Erwinia	Erwinia_billingiae_Eb661	Erwinia_sp_Ejp617	77.7	22	83.9
Erwinia	Erwinia_billingiae_OSU19_1	Erwinia_sp_Ejp617	77.3	21.4	83.7
Erwinia	Erwinia_iniecta_B120	Erwinia_sp_Ejp617	77.1	21.5	83.3
Erwinia	Erwinia_mallotivora_BT_MARDI	Erwinia_sp_Ejp617	76.2	20.7	82.4
Erwinia	Erwinia_persicina_NBRC_102418	Erwinia_sp_Ejp617	80.3	23.8	85.9
Erwinia	Erwinia_piriflorinigrans_CFBP_5888	Erwinia_sp_Ejp617	86.6	32.3	90.9
Erwinia	Erwinia_pyrifoliae_Ep1_96	Erwinia_sp_Ejp617	98.3	82.6	98.8
Erwinia	Erwinia_sp_9145	Erwinia_sp_Ejp617	77.1	21.7	82.9
Erwinia	Erwinia_amylovora_ATCC_49946	Erwinia_sp_ErVv1	77	21.4	83
Erwinia	Erwinia_amylovora_CFPB1430	Erwinia_sp_ErVv1	76.8	21.4	83
Erwinia	Erwinia_amylovora_E_2	Erwinia_sp_ErVv1	76.8	21.4	83
Erwinia	Erwinia_amylovora_MAGFLF_2	Erwinia_sp_ErVv1	76.8	21.4	83
Erwinia	Erwinia_amylovora_VTDMSF02	Erwinia_sp_ErVv1	76.9	21.4	83
Erwinia	Erwinia_billingiae_Eb661	Erwinia_sp_ErVv1	79.2	22.8	85.4
Erwinia	Erwinia_billingiae_OSU19_1	Erwinia_sp_ErVv1	78.9	22.7	85.3
Erwinia	Erwinia_iniecta_B120	Erwinia_sp_ErVv1	76.8	21.2	83.4
Erwinia	Erwinia_mallotivora_BT_MARDI	Erwinia_sp_ErVv1	77.5	21.6	83.6
Erwinia	Erwinia_persicina_NBRC_102418	Erwinia_sp_ErVv1	77.4	21.6	83.7
Erwinia	Erwinia_piriflorinigrans_CFBP_5888	Erwinia_sp_ErVv1	76.6	21.3	83.1
Erwinia	Erwinia_pyrifoliae_Ep1_96	Erwinia_sp_ErVv1	77.2	21.7	83.2
Erwinia	Erwinia_sp_9145	Erwinia_sp_ErVv1	78.9	22.6	84.8
Erwinia	Erwinia_sp_Ejp617	Erwinia_sp_ErVv1	77.2	21.6	83.2
Erwinia	Erwinia_amylovora_ATCC_49946	Erwinia_sp_Leaf53	79.4	23.4	85.1
Erwinia	Erwinia_amylovora_CFPB1430	Erwinia_sp_Leaf53	79.3	23.4	85.1
Erwinia	Erwinia_amylovora_E_2	Erwinia_sp_Leaf53	79.4	23.4	85.1
Erwinia	Erwinia_amylovora_MAGFLF_2	Erwinia_sp_Leaf53	79.4	23.4	85.1
Erwinia	Erwinia_amylovora_VTDMSF02	Erwinia_sp_Leaf53	79.4	23.4	85.1
Erwinia	Erwinia_billingiae_Eb661	Erwinia_sp_Leaf53	78.6	22.5	84.9
Erwinia	Erwinia_billingiae_OSU19_1	Erwinia_sp_Leaf53	78.1	22.1	84.7
Erwinia	Erwinia_iniecta_B120	Erwinia_sp_Leaf53	77.5	21.8	84.1
Erwinia	Erwinia_mallotivora_BT_MARDI	Erwinia_sp_Leaf53	77.2	21.2	82.7
Erwinia	Erwinia_persicina_NBRC_102418	Erwinia_sp_Leaf53	79.9	23.5	86
Erwinia	Erwinia_piriflorinigrans_CFBP_5888	Erwinia_sp_Leaf53	79.2	22.9	84.9
Erwinia	Erwinia_pyrifoliae_Ep1_96	Erwinia_sp_Leaf53	79.8	23.7	85.3
Erwinia	Erwinia_sp_9145	Erwinia_sp_Leaf53	78	22	83.9
Erwinia	Erwinia_sp_Ejp617	Erwinia_sp_Leaf53	79.7	23.7	85.3
Erwinia	Erwinia_sp_ErVv1	Erwinia_sp_Leaf53	78	22.2	84.1
Erwinia	Erwinia_amylovora_ATCC_49946	Erwinia_sp_OLFS4	74	19.7	79.9
Erwinia	Erwinia_amylovora_CFPB1430	Erwinia_sp_OLFS4	74	19.7	79.9
Erwinia	Erwinia_amylovora_E_2	Erwinia_sp_OLFS4	73.9	19.7	79.9
Erwinia	Erwinia_amylovora_MAGFLF_2	Erwinia_sp_OLFS4	73.9	19.9	79.9
Erwinia	Erwinia_amylovora_VTDMSF02	Erwinia_sp_OLFS4	74	19.9	79.9
Erwinia	Erwinia_billingiae_Eb661	Erwinia_sp_OLFS4	74	19.3	80.1
Erwinia	Erwinia_billingiae_OSU19_1	Erwinia_sp_OLFS4	73.6	18.7	80
Erwinia	Erwinia_iniecta_B120	Erwinia_sp_OLFS4	74.6	19.6	80.5
Erwinia	Erwinia_mallotivora_BT_MARDI	Erwinia_sp_OLFS4	74	19.1	80
Erwinia	Erwinia_persicina_NBRC_102418	Erwinia_sp_OLFS4	73.9	19.2	80
Erwinia	Erwinia_piriflorinigrans_CFBP_5888	Erwinia_sp_OLFS4	73.8	19.3	79.9
Erwinia	Erwinia_pyrifoliae_Ep1_96	Erwinia_sp_OLFS4	74.2	20.3	80
Erwinia	Erwinia_sp_9145	Erwinia_sp_OLFS4	74.2	19.5	80.1
Erwinia	Erwinia_sp_Ejp617	Erwinia_sp_OLFS4	74.2	20.4	80
Erwinia	Erwinia_sp_ErVv1	Erwinia_sp_OLFS4	74.1	19.5	80
Erwinia	Erwinia_sp_Leaf53	Erwinia_sp_OLFS4	74.6	19.6	80.1
Erwinia	Erwinia_amylovora_ATCC_49946	Erwinia_sp_OLMDSP33	74	19.8	79.9
Erwinia	Erwinia_amylovora_CFPB1430	Erwinia_sp_OLMDSP33	74.1	19.8	79.9
Erwinia	Erwinia_amylovora_E_2	Erwinia_sp_OLMDSP33	73.9	19.8	79.9
Erwinia	Erwinia_amylovora_MAGFLF_2	Erwinia_sp_OLMDSP33	73.9	19.9	79.9
Erwinia	Erwinia_amylovora_VTDMSF02	Erwinia_sp_OLMDSP33	73.9	19.9	79.9
Erwinia	Erwinia_billingiae_Eb661	Erwinia_sp_OLMDSP33	74.1	19.3	80.1
Erwinia	Erwinia_billingiae_OSU19_1	Erwinia_sp_OLMDSP33	73.7	18.8	80
Erwinia	Erwinia_iniecta_B120	Erwinia_sp_OLMDSP33	74.5	19.6	80.5
Erwinia	Erwinia_mallotivora_BT_MARDI	Erwinia_sp_OLMDSP33	74	19.1	80
Erwinia	Erwinia_persicina_NBRC_102418	Erwinia_sp_OLMDSP33	73.9	19.2	80
Erwinia	Erwinia_piriflorinigrans_CFBP_5888	Erwinia_sp_OLMDSP33	74	19.3	79.9
Erwinia	Erwinia_pyrifoliae_Ep1_96	Erwinia_sp_OLMDSP33	74.3	20.4	80
Erwinia	Erwinia_sp_9145	Erwinia_sp_OLMDSP33	74.3	19.6	80.1
Erwinia	Erwinia_sp_Ejp617	Erwinia_sp_OLMDSP33	74.2	20.4	80
Erwinia	Erwinia_sp_ErVv1	Erwinia_sp_OLMDSP33	74.1	19.5	80
Erwinia	Erwinia_sp_Leaf53	Erwinia_sp_OLMDSP33	74.7	19.6	80.1
Erwinia	Erwinia_sp_OLFS4	Erwinia_sp_OLMDSP33	100	99.9	99.9
Erwinia	Erwinia_amylovora_ATCC_49946	Erwinia_tasmaniensis_Et1_99	84.9	29.4	89.8
Erwinia	Erwinia_amylovora_CFPB1430	Erwinia_tasmaniensis_Et1_99	85	29.4	89.8
Erwinia	Erwinia_amylovora_E_2	Erwinia_tasmaniensis_Et1_99	84.9	29.4	89.8
Erwinia	Erwinia_amylovora_MAGFLF_2	Erwinia_tasmaniensis_Et1_99	84.9	29.4	89.8
Erwinia	Erwinia_amylovora_VTDMSF02	Erwinia_tasmaniensis_Et1_99	84.9	29.4	89.8
Erwinia	Erwinia_billingiae_Eb661	Erwinia_tasmaniensis_Et1_99	77.8	21.6	83.7
Erwinia	Erwinia_billingiae_OSU19_1	Erwinia_tasmaniensis_Et1_99	77.3	21.1	83.6
Erwinia	Erwinia_iniecta_B120	Erwinia_tasmaniensis_Et1_99	76.8	21.3	83.2
Erwinia	Erwinia_mallotivora_BT_MARDI	Erwinia_tasmaniensis_Et1_99	76.5	20.5	82.3
Erwinia	Erwinia_persicina_NBRC_102418	Erwinia_tasmaniensis_Et1_99	80	23.3	85.7
Erwinia	Erwinia_piriflorinigrans_CFBP_5888	Erwinia_tasmaniensis_Et1_99	89.2	37.7	92.9
Erwinia	Erwinia_pyrifoliae_Ep1_96	Erwinia_tasmaniensis_Et1_99	86	31.2	90.5
Erwinia	Erwinia_sp_9145	Erwinia_tasmaniensis_Et1_99	77.3	21.4	82.9
Erwinia	Erwinia_sp_Ejp617	Erwinia_tasmaniensis_Et1_99	86.1	31.1	90.5
Erwinia	Erwinia_sp_ErVv1	Erwinia_tasmaniensis_Et1_99	77.2	21.6	83.3
Erwinia	Erwinia_sp_Leaf53	Erwinia_tasmaniensis_Et1_99	79.4	23.6	85.2
Erwinia	Erwinia_sp_OLFS4	Erwinia_tasmaniensis_Et1_99	74.2	19.8	79.9
Erwinia	Erwinia_sp_OLMDSP33	Erwinia_tasmaniensis_Et1_99	74	19.8	79.9
Erwinia	Erwinia_amylovora_ATCC_49946	Erwinia_toletana_DAPP_PG_735	77.1	21.4	83.2
Erwinia	Erwinia_amylovora_CFPB1430	Erwinia_toletana_DAPP_PG_735	77.1	21.4	83.2
Erwinia	Erwinia_amylovora_E_2	Erwinia_toletana_DAPP_PG_735	77	21.4	83.2
Erwinia	Erwinia_amylovora_MAGFLF_2	Erwinia_toletana_DAPP_PG_735	76.9	21.4	83.2
Erwinia	Erwinia_amylovora_VTDMSF02	Erwinia_toletana_DAPP_PG_735	76.9	21.4	83.2
Erwinia	Erwinia_billingiae_Eb661	Erwinia_toletana_DAPP_PG_735	78.3	21.4	84.4
Erwinia	Erwinia_billingiae_OSU19_1	Erwinia_toletana_DAPP_PG_735	77.6	21.2	84.3
Erwinia	Erwinia_iniecta_B120	Erwinia_toletana_DAPP_PG_735	82.5	26.2	88.7
Erwinia	Erwinia_mallotivora_BT_MARDI	Erwinia_toletana_DAPP_PG_735	76.4	20.5	82.8
Erwinia	Erwinia_persicina_NBRC_102418	Erwinia_toletana_DAPP_PG_735	77.1	21	83.9
Erwinia	Erwinia_piriflorinigrans_CFBP_5888	Erwinia_toletana_DAPP_PG_735	77	21	83.2
Erwinia	Erwinia_pyrifoliae_Ep1_96	Erwinia_toletana_DAPP_PG_735	77.2	21.3	83.3
Erwinia	Erwinia_sp_9145	Erwinia_toletana_DAPP_PG_735	76.8	20.8	83.1
Erwinia	Erwinia_sp_Ejp617	Erwinia_toletana_DAPP_PG_735	77.1	21.4	83.3
Erwinia	Erwinia_sp_ErVv1	Erwinia_toletana_DAPP_PG_735	76.9	21.4	83.4
Erwinia	Erwinia_sp_Leaf53	Erwinia_toletana_DAPP_PG_735	77.6	21.8	84.1
Erwinia	Erwinia_sp_OLFS4	Erwinia_toletana_DAPP_PG_735	74.6	19.5	80.5
Erwinia	Erwinia_sp_OLMDSP33	Erwinia_toletana_DAPP_PG_735	74.6	19.5	80.5
Erwinia	Erwinia_tasmaniensis_Et1_99	Erwinia_toletana_DAPP_PG_735	76.9	21.3	83.2
Erwinia	Erwinia_amylovora_ATCC_49946	Erwinia_tracheiphila_BuffGH	75.7	20.8	80.7
Erwinia	Erwinia_amylovora_CFPB1430	Erwinia_tracheiphila_BuffGH	75.5	20.7	80.7
Erwinia	Erwinia_amylovora_E_2	Erwinia_tracheiphila_BuffGH	75.7	20.8	80.7
Erwinia	Erwinia_amylovora_MAGFLF_2	Erwinia_tracheiphila_BuffGH	75.6	20.7	80.7
Erwinia	Erwinia_amylovora_VTDMSF02	Erwinia_tracheiphila_BuffGH	75.6	20.8	80.7
Erwinia	Erwinia_billingiae_Eb661	Erwinia_tracheiphila_BuffGH	77.1	21.6	82.4
Erwinia	Erwinia_billingiae_OSU19_1	Erwinia_tracheiphila_BuffGH	76.6	20.9	82.3
Erwinia	Erwinia_iniecta_B120	Erwinia_tracheiphila_BuffGH	75.7	20.7	81.1
Erwinia	Erwinia_mallotivora_BT_MARDI	Erwinia_tracheiphila_BuffGH	79.4	22.8	84.4
Erwinia	Erwinia_persicina_NBRC_102418	Erwinia_tracheiphila_BuffGH	76.1	20.8	81.1
Erwinia	Erwinia_piriflorinigrans_CFBP_5888	Erwinia_tracheiphila_BuffGH	75.3	20.3	80.8
Erwinia	Erwinia_pyrifoliae_Ep1_96	Erwinia_tracheiphila_BuffGH	75.9	21.4	80.8
Erwinia	Erwinia_sp_9145	Erwinia_tracheiphila_BuffGH	76.7	21	81.6
Erwinia	Erwinia_sp_Ejp617	Erwinia_tracheiphila_BuffGH	75.7	21.3	80.8
Erwinia	Erwinia_sp_ErVv1	Erwinia_tracheiphila_BuffGH	76.6	21.6	81.9
Erwinia	Erwinia_sp_Leaf53	Erwinia_tracheiphila_BuffGH	75.9	21.2	80.9
Erwinia	Erwinia_sp_OLFS4	Erwinia_tracheiphila_BuffGH	74	20.8	78.8
Erwinia	Erwinia_sp_OLMDSP33	Erwinia_tracheiphila_BuffGH	74.2	20.8	78.8
Erwinia	Erwinia_tasmaniensis_Et1_99	Erwinia_tracheiphila_BuffGH	75.5	20.7	80.7
Erwinia	Erwinia_toletana_DAPP_PG_735	Erwinia_tracheiphila_BuffGH	75.6	20.4	81.1
Erwinia	Erwinia_amylovora_ATCC_49946	Erwinia_tracheiphila_PSU_1	75.5	20.3	80.7
Erwinia	Erwinia_amylovora_CFPB1430	Erwinia_tracheiphila_PSU_1	75.4	20.3	80.7
Erwinia	Erwinia_amylovora_E_2	Erwinia_tracheiphila_PSU_1	75.3	20.3	80.7
Erwinia	Erwinia_amylovora_MAGFLF_2	Erwinia_tracheiphila_PSU_1	75.4	20.3	80.7
Erwinia	Erwinia_amylovora_VTDMSF02	Erwinia_tracheiphila_PSU_1	75.4	20.3	80.7
Erwinia	Erwinia_billingiae_Eb661	Erwinia_tracheiphila_PSU_1	77	21.3	82.4
Erwinia	Erwinia_billingiae_OSU19_1	Erwinia_tracheiphila_PSU_1	76.6	20.8	82.3
Erwinia	Erwinia_iniecta_B120	Erwinia_tracheiphila_PSU_1	75.4	20.4	81.1
Erwinia	Erwinia_mallotivora_BT_MARDI	Erwinia_tracheiphila_PSU_1	79.3	22.8	84.4
Erwinia	Erwinia_persicina_NBRC_102418	Erwinia_tracheiphila_PSU_1	75.6	20.4	81.1
Erwinia	Erwinia_piriflorinigrans_CFBP_5888	Erwinia_tracheiphila_PSU_1	75.3	20.2	80.8
Erwinia	Erwinia_pyrifoliae_Ep1_96	Erwinia_tracheiphila_PSU_1	75.6	20.6	80.8
Erwinia	Erwinia_sp_9145	Erwinia_tracheiphila_PSU_1	76.5	20.6	81.6
Erwinia	Erwinia_sp_Ejp617	Erwinia_tracheiphila_PSU_1	75.7	20.6	80.8
Erwinia	Erwinia_sp_ErVv1	Erwinia_tracheiphila_PSU_1	76.5	21.2	81.9
Erwinia	Erwinia_sp_Leaf53	Erwinia_tracheiphila_PSU_1	76.2	20.8	80.9
Erwinia	Erwinia_sp_OLFS4	Erwinia_tracheiphila_PSU_1	74.2	20.5	78.8
Erwinia	Erwinia_sp_OLMDSP33	Erwinia_tracheiphila_PSU_1	74.2	20.5	78.8
Erwinia	Erwinia_tasmaniensis_Et1_99	Erwinia_tracheiphila_PSU_1	75.5	20.1	80.7
Erwinia	Erwinia_toletana_DAPP_PG_735	Erwinia_tracheiphila_PSU_1	75.5	20.2	81.1
Erwinia	Erwinia_tracheiphila_BuffGH	Erwinia_tracheiphila_PSU_1	99.1	55	99.9
Neisseria	Neisseria_animaloris_DSM_21642	Neisseria_elongata_431_NMEN	76.1	22.8	82.1
Neisseria	Neisseria_animaloris_DSM_21642	Neisseria_elongata_ATCC_25295	76	22.4	82.1
Neisseria	Neisseria_elongata_431_NMEN	Neisseria_elongata_ATCC_25295	96.3	68.8	96.6
Neisseria	Neisseria_animaloris_DSM_21642	Neisseria_elongata_ATCC_29315	76.1	22.8	82.1
Neisseria	Neisseria_elongata_431_NMEN	Neisseria_elongata_ATCC_29315	96.6	70.8	96.7
Neisseria	Neisseria_elongata_ATCC_25295	Neisseria_elongata_ATCC_29315	96.4	69.8	96.6
Neisseria	Neisseria_animaloris_DSM_21642	Neisseria_flavescens_CD_NF1	75.9	21.6	82.5
Neisseria	Neisseria_elongata_431_NMEN	Neisseria_flavescens_CD_NF1	78.9	29.4	85.2
Neisseria	Neisseria_elongata_ATCC_25295	Neisseria_flavescens_CD_NF1	78.8	29.2	85.1
Neisseria	Neisseria_elongata_ATCC_29315	Neisseria_flavescens_CD_NF1	78.9	30	85.3
Neisseria	Neisseria_animaloris_DSM_21642	Neisseria_flavescens_CD_NF3	76	21.8	82.4
Neisseria	Neisseria_elongata_431_NMEN	Neisseria_flavescens_CD_NF3	78.9	29.2	85.1
Neisseria	Neisseria_elongata_ATCC_25295	Neisseria_flavescens_CD_NF3	79	29.7	85
Neisseria	Neisseria_elongata_ATCC_29315	Neisseria_flavescens_CD_NF3	79.1	29.8	85.1
Neisseria	Neisseria_flavescens_CD_NF1	Neisseria_flavescens_CD_NF3	95.1	60.8	95.8
Neisseria	Neisseria_animaloris_DSM_21642	Neisseria_flavescens_SK114	76	22.1	82.6
Neisseria	Neisseria_elongata_431_NMEN	Neisseria_flavescens_SK114	79.6	31.1	85.7
Neisseria	Neisseria_elongata_ATCC_25295	Neisseria_flavescens_SK114	79.6	31.2	85.6
Neisseria	Neisseria_elongata_ATCC_29315	Neisseria_flavescens_SK114	79.9	31.3	85.6
Neisseria	Neisseria_flavescens_CD_NF1	Neisseria_flavescens_SK114	95.5	62.9	95.7
Neisseria	Neisseria_flavescens_CD_NF3	Neisseria_flavescens_SK114	94.8	59.8	95.3
Neisseria	Neisseria_animaloris_DSM_21642	Neisseria_gonorrhoeae_32867	76.2	22.9	82.4
Neisseria	Neisseria_elongata_431_NMEN	Neisseria_gonorrhoeae_32867	79.7	30.6	86.2
Neisseria	Neisseria_elongata_ATCC_25295	Neisseria_gonorrhoeae_32867	80	30.8	86.1
Neisseria	Neisseria_elongata_ATCC_29315	Neisseria_gonorrhoeae_32867	79.8	30.9	86.1
Neisseria	Neisseria_flavescens_CD_NF1	Neisseria_gonorrhoeae_32867	82.1	29.8	88.6
Neisseria	Neisseria_flavescens_CD_NF3	Neisseria_gonorrhoeae_32867	82.1	29.7	88.6
Neisseria	Neisseria_flavescens_SK114	Neisseria_gonorrhoeae_32867	82.6	30.5	88.8
Neisseria	Neisseria_animaloris_DSM_21642	Neisseria_gonorrhoeae_34530	76.4	22.9	82.4
Neisseria	Neisseria_elongata_431_NMEN	Neisseria_gonorrhoeae_34530	80.2	30.7	86.2
Neisseria	Neisseria_elongata_ATCC_25295	Neisseria_gonorrhoeae_34530	79.6	30.6	86.1
Neisseria	Neisseria_elongata_ATCC_29315	Neisseria_gonorrhoeae_34530	80.4	31	86.2
Neisseria	Neisseria_flavescens_CD_NF1	Neisseria_gonorrhoeae_34530	82	29.8	88.6
Neisseria	Neisseria_flavescens_CD_NF3	Neisseria_gonorrhoeae_34530	82	29.6	88.6
Neisseria	Neisseria_flavescens_SK114	Neisseria_gonorrhoeae_34530	82.4	30.4	88.8
Neisseria	Neisseria_gonorrhoeae_32867	Neisseria_gonorrhoeae_34530	99.5	95.7	99.7
Neisseria	Neisseria_animaloris_DSM_21642	Neisseria_gonorrhoeae_35_02	76.3	22.9	82.4
Neisseria	Neisseria_elongata_431_NMEN	Neisseria_gonorrhoeae_35_02	79.7	30.6	86.2
Neisseria	Neisseria_elongata_ATCC_25295	Neisseria_gonorrhoeae_35_02	79.5	30.7	86.1
Neisseria	Neisseria_elongata_ATCC_29315	Neisseria_gonorrhoeae_35_02	80.2	31.1	86.2
Neisseria	Neisseria_flavescens_CD_NF1	Neisseria_gonorrhoeae_35_02	82.3	29.7	88.6
Neisseria	Neisseria_flavescens_CD_NF3	Neisseria_gonorrhoeae_35_02	82.4	29.5	88.6
Neisseria	Neisseria_flavescens_SK114	Neisseria_gonorrhoeae_35_02	82.5	30.4	88.8
Neisseria	Neisseria_gonorrhoeae_32867	Neisseria_gonorrhoeae_35_02	99.5	95.5	99.7
Neisseria	Neisseria_gonorrhoeae_34530	Neisseria_gonorrhoeae_35_02	99.6	96.5	99.7
Neisseria	Neisseria_animaloris_DSM_21642	Neisseria_gonorrhoeae_FA19	76.8	22.7	82.4
Neisseria	Neisseria_elongata_431_NMEN	Neisseria_gonorrhoeae_FA19	80.1	30.7	86.2
Neisseria	Neisseria_elongata_ATCC_25295	Neisseria_gonorrhoeae_FA19	79.6	30.6	86.2
Neisseria	Neisseria_elongata_ATCC_29315	Neisseria_gonorrhoeae_FA19	80.2	31	86.2
Neisseria	Neisseria_flavescens_CD_NF1	Neisseria_gonorrhoeae_FA19	82.1	29.8	88.6
Neisseria	Neisseria_flavescens_CD_NF3	Neisseria_gonorrhoeae_FA19	81.9	29.7	88.6
Neisseria	Neisseria_flavescens_SK114	Neisseria_gonorrhoeae_FA19	82.4	30.4	88.8
Neisseria	Neisseria_gonorrhoeae_32867	Neisseria_gonorrhoeae_FA19	99.4	94.6	99.6
Neisseria	Neisseria_gonorrhoeae_34530	Neisseria_gonorrhoeae_FA19	99.4	94.1	99.6
Neisseria	Neisseria_gonorrhoeae_35_02	Neisseria_gonorrhoeae_FA19	99.4	94.5	99.6
Neisseria	Neisseria_animaloris_DSM_21642	Neisseria_gonorrhoeae_FA6140	76.5	22.9	82.4
Neisseria	Neisseria_elongata_431_NMEN	Neisseria_gonorrhoeae_FA6140	79.9	30.7	86.2
Neisseria	Neisseria_elongata_ATCC_25295	Neisseria_gonorrhoeae_FA6140	79.5	30.5	86.1
Neisseria	Neisseria_elongata_ATCC_29315	Neisseria_gonorrhoeae_FA6140	80.1	31.2	86.2
Neisseria	Neisseria_flavescens_CD_NF1	Neisseria_gonorrhoeae_FA6140	82.3	29.8	88.6
Neisseria	Neisseria_flavescens_CD_NF3	Neisseria_gonorrhoeae_FA6140	82	29.6	88.6
Neisseria	Neisseria_flavescens_SK114	Neisseria_gonorrhoeae_FA6140	82.4	30.4	88.8
Neisseria	Neisseria_gonorrhoeae_32867	Neisseria_gonorrhoeae_FA6140	99.4	95	99.7
Neisseria	Neisseria_gonorrhoeae_34530	Neisseria_gonorrhoeae_FA6140	99.4	94.9	99.7
Neisseria	Neisseria_gonorrhoeae_35_02	Neisseria_gonorrhoeae_FA6140	99.4	95.1	99.7
Neisseria	Neisseria_gonorrhoeae_FA19	Neisseria_gonorrhoeae_FA6140	99.4	94.2	99.6
Neisseria	Neisseria_animaloris_DSM_21642	Neisseria_gonorrhoeae_NCTC13798	76.5	22.9	82.4
Neisseria	Neisseria_elongata_431_NMEN	Neisseria_gonorrhoeae_NCTC13798	79.9	30.7	86.2
Neisseria	Neisseria_elongata_ATCC_25295	Neisseria_gonorrhoeae_NCTC13798	80	30.6	86.1
Neisseria	Neisseria_elongata_ATCC_29315	Neisseria_gonorrhoeae_NCTC13798	80.2	31	86.2
Neisseria	Neisseria_flavescens_CD_NF1	Neisseria_gonorrhoeae_NCTC13798	82	29.8	88.6
Neisseria	Neisseria_flavescens_CD_NF3	Neisseria_gonorrhoeae_NCTC13798	82	29.6	88.6
Neisseria	Neisseria_flavescens_SK114	Neisseria_gonorrhoeae_NCTC13798	82.5	30.4	88.8
Neisseria	Neisseria_gonorrhoeae_32867	Neisseria_gonorrhoeae_NCTC13798	99.5	95.8	99.7
Neisseria	Neisseria_gonorrhoeae_34530	Neisseria_gonorrhoeae_NCTC13798	99.9	99.5	99.9
Neisseria	Neisseria_gonorrhoeae_35_02	Neisseria_gonorrhoeae_NCTC13798	99.6	96.4	99.7
Neisseria	Neisseria_gonorrhoeae_FA19	Neisseria_gonorrhoeae_NCTC13798	99.4	94.1	99.6
Neisseria	Neisseria_gonorrhoeae_FA6140	Neisseria_gonorrhoeae_NCTC13798	99.4	94.9	99.7
Neisseria	Neisseria_animaloris_DSM_21642	Neisseria_gonorrhoeae_NCTC13799	76.2	22.8	82.4
Neisseria	Neisseria_elongata_431_NMEN	Neisseria_gonorrhoeae_NCTC13799	79.7	30.7	86.1
Neisseria	Neisseria_elongata_ATCC_25295	Neisseria_gonorrhoeae_NCTC13799	79.5	31	86.1
Neisseria	Neisseria_elongata_ATCC_29315	Neisseria_gonorrhoeae_NCTC13799	80.3	31	86.2
Neisseria	Neisseria_flavescens_CD_NF1	Neisseria_gonorrhoeae_NCTC13799	82.4	29.7	88.6
Neisseria	Neisseria_flavescens_CD_NF3	Neisseria_gonorrhoeae_NCTC13799	81.9	29.6	88.6
Neisseria	Neisseria_flavescens_SK114	Neisseria_gonorrhoeae_NCTC13799	82.6	30.4	88.8
Neisseria	Neisseria_gonorrhoeae_32867	Neisseria_gonorrhoeae_NCTC13799	99.4	94.7	99.6
Neisseria	Neisseria_gonorrhoeae_34530	Neisseria_gonorrhoeae_NCTC13799	99.5	95.6	99.6
Neisseria	Neisseria_gonorrhoeae_35_02	Neisseria_gonorrhoeae_NCTC13799	99.5	95.8	99.7
Neisseria	Neisseria_gonorrhoeae_FA19	Neisseria_gonorrhoeae_NCTC13799	99.3	93.4	99.5
Neisseria	Neisseria_gonorrhoeae_FA6140	Neisseria_gonorrhoeae_NCTC13799	99.3	94	99.6
Neisseria	Neisseria_gonorrhoeae_NCTC13798	Neisseria_gonorrhoeae_NCTC13799	99.5	95.6	99.6
Neisseria	Neisseria_animaloris_DSM_21642	Neisseria_gonorrhoeae_NCTC13800	76.5	22.9	82.4
Neisseria	Neisseria_elongata_431_NMEN	Neisseria_gonorrhoeae_NCTC13800	80	30.7	86.2
Neisseria	Neisseria_elongata_ATCC_25295	Neisseria_gonorrhoeae_NCTC13800	79.6	30.6	86.1
Neisseria	Neisseria_elongata_ATCC_29315	Neisseria_gonorrhoeae_NCTC13800	80.4	31.1	86.2
Neisseria	Neisseria_flavescens_CD_NF1	Neisseria_gonorrhoeae_NCTC13800	82.2	29.8	88.6
Neisseria	Neisseria_flavescens_CD_NF3	Neisseria_gonorrhoeae_NCTC13800	82	29.6	88.6
Neisseria	Neisseria_flavescens_SK114	Neisseria_gonorrhoeae_NCTC13800	82.5	30.4	88.8
Neisseria	Neisseria_gonorrhoeae_32867	Neisseria_gonorrhoeae_NCTC13800	99.5	95.8	99.7
Neisseria	Neisseria_gonorrhoeae_34530	Neisseria_gonorrhoeae_NCTC13800	99.9	99.6	99.9
Neisseria	Neisseria_gonorrhoeae_35_02	Neisseria_gonorrhoeae_NCTC13800	99.6	96.4	99.7
Neisseria	Neisseria_gonorrhoeae_FA19	Neisseria_gonorrhoeae_NCTC13800	99.4	94.1	99.6
Neisseria	Neisseria_gonorrhoeae_FA6140	Neisseria_gonorrhoeae_NCTC13800	99.4	94.9	99.7
Neisseria	Neisseria_gonorrhoeae_NCTC13798	Neisseria_gonorrhoeae_NCTC13800	99.9	99.6	99.9
Neisseria	Neisseria_gonorrhoeae_NCTC13799	Neisseria_gonorrhoeae_NCTC13800	99.5	95.7	99.6
Neisseria	Neisseria_animaloris_DSM_21642	Neisseria_lactamica_020_06	76.2	22.9	82.4
Neisseria	Neisseria_elongata_431_NMEN	Neisseria_lactamica_020_06	79.6	29.8	86.2
Neisseria	Neisseria_elongata_ATCC_25295	Neisseria_lactamica_020_06	79.9	31.4	86.2
Neisseria	Neisseria_elongata_ATCC_29315	Neisseria_lactamica_020_06	80.2	32.3	86.2
Neisseria	Neisseria_flavescens_CD_NF1	Neisseria_lactamica_020_06	82.1	30.8	88.8
Neisseria	Neisseria_flavescens_CD_NF3	Neisseria_lactamica_020_06	82	30.6	88.8
Neisseria	Neisseria_flavescens_SK114	Neisseria_lactamica_020_06	82.5	31.8	89
Neisseria	Neisseria_gonorrhoeae_32867	Neisseria_lactamica_020_06	92.7	48.8	94.3
Neisseria	Neisseria_gonorrhoeae_34530	Neisseria_lactamica_020_06	92.6	48.9	94.4
Neisseria	Neisseria_gonorrhoeae_35_02	Neisseria_lactamica_020_06	92.5	48.8	94.4
Neisseria	Neisseria_gonorrhoeae_FA19	Neisseria_lactamica_020_06	92.6	48.7	94.4
Neisseria	Neisseria_gonorrhoeae_FA6140	Neisseria_lactamica_020_06	92.5	48.9	94.4
Neisseria	Neisseria_gonorrhoeae_NCTC13798	Neisseria_lactamica_020_06	92.6	48.9	94.4
Neisseria	Neisseria_gonorrhoeae_NCTC13799	Neisseria_lactamica_020_06	92.5	48.8	94.3
Neisseria	Neisseria_gonorrhoeae_NCTC13800	Neisseria_lactamica_020_06	92.6	48.9	94.4
Neisseria	Neisseria_animaloris_DSM_21642	Neisseria_lactamica_338_rep1_NLAC	75.9	22.6	82.7
Neisseria	Neisseria_elongata_431_NMEN	Neisseria_lactamica_338_rep1_NLAC	79.2	29.2	85.5
Neisseria	Neisseria_elongata_ATCC_25295	Neisseria_lactamica_338_rep1_NLAC	78.9	29.2	85.5
Neisseria	Neisseria_elongata_ATCC_29315	Neisseria_lactamica_338_rep1_NLAC	79.1	29.5	85.5
Neisseria	Neisseria_flavescens_CD_NF1	Neisseria_lactamica_338_rep1_NLAC	94.3	56	95.3
Neisseria	Neisseria_flavescens_CD_NF3	Neisseria_lactamica_338_rep1_NLAC	94.7	59.2	95.6
Neisseria	Neisseria_flavescens_SK114	Neisseria_lactamica_338_rep1_NLAC	93.8	53.7	94.8
Neisseria	Neisseria_gonorrhoeae_32867	Neisseria_lactamica_338_rep1_NLAC	82.4	30.3	89
Neisseria	Neisseria_gonorrhoeae_34530	Neisseria_lactamica_338_rep1_NLAC	82.8	30.3	89
Neisseria	Neisseria_gonorrhoeae_35_02	Neisseria_lactamica_338_rep1_NLAC	82.5	30.4	89
Neisseria	Neisseria_gonorrhoeae_FA19	Neisseria_lactamica_338_rep1_NLAC	82.4	30.4	89
Neisseria	Neisseria_gonorrhoeae_FA6140	Neisseria_lactamica_338_rep1_NLAC	82.6	30.3	89
Neisseria	Neisseria_gonorrhoeae_NCTC13798	Neisseria_lactamica_338_rep1_NLAC	82.5	30.3	89
Neisseria	Neisseria_gonorrhoeae_NCTC13799	Neisseria_lactamica_338_rep1_NLAC	82.5	30.3	89
Neisseria	Neisseria_gonorrhoeae_NCTC13800	Neisseria_lactamica_338_rep1_NLAC	82.5	30.3	89
Neisseria	Neisseria_lactamica_020_06	Neisseria_lactamica_338_rep1_NLAC	82.9	31.6	89.1
Neisseria	Neisseria_animaloris_DSM_21642	Neisseria_lactamica_ATCC_23970	76.1	22.7	82.4
Neisseria	Neisseria_elongata_431_NMEN	Neisseria_lactamica_ATCC_23970	79.5	30.4	86.2
Neisseria	Neisseria_elongata_ATCC_25295	Neisseria_lactamica_ATCC_23970	79.9	31.6	86.2
Neisseria	Neisseria_elongata_ATCC_29315	Neisseria_lactamica_ATCC_23970	80.1	31.6	86.2
Neisseria	Neisseria_flavescens_CD_NF1	Neisseria_lactamica_ATCC_23970	82.4	30.4	88.8
Neisseria	Neisseria_flavescens_CD_NF3	Neisseria_lactamica_ATCC_23970	82.1	30.8	88.8
[truncated: 5,265 more rows]
