# Supplementary material for: Using Core Genome Alignments To Assign Bacterial Species
Source: mSystems. 2018 Dec 4;3(6):e00236-18. doi: 10.1128/mSystems.00236-18 (PMC6280431; doi:10.1128/mSystems.00236-18)
Supplement: Table S3 [file sys006182290st3.txt]

group	species1	species2	ani	dddh	cgasi
Anaplasma1	Anaplasma_phagocytophilum_ApMUC09	Anaplasma_phagocytophilum_CRT35	96	62.9	97
Anaplasma1	Anaplasma_phagocytophilum_ApNP	Anaplasma_phagocytophilum_CRT35	95.8	63.2	97
Anaplasma1	Anaplasma_phagocytophilum_ApMUC09	Anaplasma_phagocytophilum_CRT38	95.8	62.1	97
Anaplasma1	Anaplasma_phagocytophilum_ApNP	Anaplasma_phagocytophilum_CRT38	96	62.5	97
Anaplasma1	Anaplasma_phagocytophilum_ApMUC09	Anaplasma_phagocytophilum_CRT53_1	95.7	62.2	97
Anaplasma1	Anaplasma_phagocytophilum_ApNP	Anaplasma_phagocytophilum_CRT53_1	95.7	62.5	97
Anaplasma1	Anaplasma_phagocytophilum_CRT35	Anaplasma_phagocytophilum_Norway_variant2	95.9	62.8	97
Anaplasma1	Anaplasma_phagocytophilum_CRT38	Anaplasma_phagocytophilum_Norway_variant2	95.9	62.1	97
Anaplasma1	Anaplasma_phagocytophilum_CRT53_1	Anaplasma_phagocytophilum_Norway_variant2	95.8	62.1	97
Arcobacter	Arcobacter_cryaerophilus_L397	Arcobacter_cryaerophilus_L398	97	73.5	97.5
Arcobacter	Arcobacter_cryaerophilus_L398	Arcobacter_cryaerophilus_L400	97.1	74.9	97.5
Arcobacter	Arcobacter_cryaerophilus_L397	Arcobacter_cryaerophilus_L401	96.9	71.9	97.4
Arcobacter	Arcobacter_cryaerophilus_L400	Arcobacter_cryaerophilus_L401	97	74.1	97.4
Arcobacter	Arcobacter_marinus_F140_37	Arcobacter_marinus_MARC_MIP3H16	95.7	63.7	96.6
Arcobacter	Arcobacter_marinus_F140_37	Arcobacter_marinus_SH_4D_Col1	95.6	63.8	96.4
Arcobacter	Arcobacter_thereius_440	Arcobacter_thereius_LMG24487	93	50.2	94.7
Arcobacter	Arcobacter_thereius_452	Arcobacter_thereius_LMG24487	93.2	51.1	94.7
Arcobacter	Arcobacter_thereius_DU22	Arcobacter_thereius_LMG24487	92.8	49.3	94.7
Arcobacter	Arcobacter_thereius_LMG_24486	Arcobacter_thereius_LMG24487	93.4	51.1	94.8
Caulobacter	Caulobacter_crescentus_CB15	Caulobacter_crescentus_OR37	83.7	26.6	87.6
Caulobacter	Caulobacter_crescentus_NA1000	Caulobacter_crescentus_OR37	83.6	26.6	87.6
Caulobacter	Caulobacter_henricii_CB4	Caulobacter_henricii_CF287	80.3	23.2	83.7
Caulobacter	Caulobacter_henricii_CB4	Caulobacter_henricii_OK261	83.3	26.2	87
Caulobacter	Caulobacter_henricii_CF287	Caulobacter_henricii_OK261	81.3	24.2	85.6
Caulobacter	Caulobacter_henricii_CB4	Caulobacter_henricii_YR570	80.2	23.2	83.7
Caulobacter	Caulobacter_henricii_OK261	Caulobacter_henricii_YR570	81.3	24.3	85.6
Caulobacter	Caulobacter_vibrioides_CB1	Caulobacter_vibrioides_CB13b1a	90.9	42.2	93.2
Caulobacter	Caulobacter_vibrioides_CB13b1a	Caulobacter_vibrioides_CB2	90.8	42.3	93.2
Neisseria	Neisseria_elongata_431_NMEN	Neisseria_elongata_ATCC_25295	96.3	68.8	96.6
Neisseria	Neisseria_elongata_431_NMEN	Neisseria_elongata_ATCC_29315	96.6	70.8	96.7
Neisseria	Neisseria_elongata_ATCC_25295	Neisseria_elongata_ATCC_29315	96.4	69.8	96.6
Neisseria	Neisseria_flavescens_CD_NF1	Neisseria_flavescens_CD_NF3	95.1	60.8	95.8
Neisseria	Neisseria_flavescens_CD_NF1	Neisseria_flavescens_SK114	95.5	62.9	95.7
Neisseria	Neisseria_flavescens_CD_NF3	Neisseria_flavescens_SK114	94.8	59.8	95.3
Neisseria	Neisseria_lactamica_020_06	Neisseria_lactamica_338_rep1_NLAC	82.9	31.6	89.1
Neisseria	Neisseria_lactamica_020_06	Neisseria_lactamica_ATCC_23970	96.9	74.3	97.4
Neisseria	Neisseria_lactamica_338_rep1_NLAC	Neisseria_lactamica_ATCC_23970	82.8	31.5	89.2
Neisseria	Neisseria_lactamica_020_06	Neisseria_lactamica_NlUS07x1	97	74.5	97.5
Neisseria	Neisseria_lactamica_338_rep1_NLAC	Neisseria_lactamica_NlUS07x1	82.7	31.1	89.1
Neisseria	Neisseria_lactamica_ATCC_23970	Neisseria_lactamica_NlUS07x1	97	73.5	97.4
Neisseria	Neisseria_lactamica_338_rep1_NLAC	Neisseria_lactamica_Y92_1009	82.6	31.4	89.2
Neisseria	Neisseria_lactamica_ATCC_23970	Neisseria_lactamica_Y92_1009	97	74	97.4
Neisseria	Neisseria_lactamica_NlUS07x1	Neisseria_lactamica_Y92_1009	97	73.5	97.5
Neisseria	Neisseria_meningitidis_38277	Neisseria_meningitidis_B6116_77	97.2	77.2	97.3
Neisseria	Neisseria_meningitidis_38277	Neisseria_meningitidis_DE8555	97.4	76.2	97.1
Neisseria	Neisseria_meningitidis_38277	Neisseria_meningitidis_FDAARGOS_210	97.1	75.7	97
Neisseria	Neisseria_meningitidis_B6116_77	Neisseria_meningitidis_FDAARGOS_210	97	75.6	97
Neisseria	Neisseria_meningitidis_DE8555	Neisseria_meningitidis_FDAARGOS_210	97	75.2	96.9
Neisseria	Neisseria_meningitidis_38277	Neisseria_meningitidis_M04_240196	97.2	76.7	97.1
Neisseria	Neisseria_meningitidis_B6116_77	Neisseria_meningitidis_M04_240196	97.2	77.3	97.3
Neisseria	Neisseria_meningitidis_DE8555	Neisseria_meningitidis_M04_240196	97.3	77	97.3
Neisseria	Neisseria_meningitidis_38277	Neisseria_meningitidis_M22811	97.3	77.5	97.4
Neisseria	Neisseria_meningitidis_B6116_77	Neisseria_meningitidis_M22811	97.5	78.4	97.5
Neisseria	Neisseria_meningitidis_DE8555	Neisseria_meningitidis_M22811	97.4	77.6	97.3
Neisseria	Neisseria_meningitidis_FDAARGOS_210	Neisseria_meningitidis_M22811	96.9	75.5	97
Neisseria	Neisseria_meningitidis_M04_240196	Neisseria_meningitidis_M22811	97.2	76.7	97.2
Neisseria	Neisseria_meningitidis_38277	Neisseria_meningitidis_M24705	97.3	77.6	97.4
Neisseria	Neisseria_meningitidis_B6116_77	Neisseria_meningitidis_M24705	97.4	78.4	97.5
Neisseria	Neisseria_meningitidis_DE8555	Neisseria_meningitidis_M24705	97.2	77.6	97.4
Neisseria	Neisseria_meningitidis_FDAARGOS_210	Neisseria_meningitidis_M24705	96.9	75.5	97
Neisseria	Neisseria_meningitidis_M04_240196	Neisseria_meningitidis_M24705	97.2	76.9	97.2
Neisseria	Neisseria_meningitidis_38277	Neisseria_meningitidis_M25419	97.2	76.3	97.1
Neisseria	Neisseria_meningitidis_FDAARGOS_210	Neisseria_meningitidis_M25419	96.9	75.3	96.9
Neisseria	Neisseria_meningitidis_M04_240196	Neisseria_meningitidis_M25419	97.2	77	97.2
Neisseria	Neisseria_meningitidis_M22811	Neisseria_meningitidis_M25419	97.4	77.6	97.3
Neisseria	Neisseria_meningitidis_M24705	Neisseria_meningitidis_M25419	97.2	77.5	97.3
Neisseria	Neisseria_meningitidis_38277	Neisseria_meningitidis_M27559	97.3	75.7	97.1
Neisseria	Neisseria_meningitidis_FDAARGOS_210	Neisseria_meningitidis_M27559	97.1	74.8	96.9
Neisseria	Neisseria_meningitidis_M04_240196	Neisseria_meningitidis_M27559	97.3	76.7	97.2
Neisseria	Neisseria_meningitidis_M22811	Neisseria_meningitidis_M27559	97.5	77.5	97.3
Neisseria	Neisseria_meningitidis_M24705	Neisseria_meningitidis_M27559	97.3	77.5	97.3
Neisseria	Neisseria_meningitidis_38277	Neisseria_meningitidis_NM3683	97.2	75.9	97.1
Neisseria	Neisseria_meningitidis_FDAARGOS_210	Neisseria_meningitidis_NM3683	97	75	96.9
Neisseria	Neisseria_meningitidis_M04_240196	Neisseria_meningitidis_NM3683	97.3	77	97.3
Neisseria	Neisseria_meningitidis_M22811	Neisseria_meningitidis_NM3683	97.5	77.9	97.3
Neisseria	Neisseria_meningitidis_M24705	Neisseria_meningitidis_NM3683	97.4	77.8	97.3
Neisseria	Neisseria_mucosa_C102	Neisseria_mucosa_C6A	96.5	69.4	96.7
Orientia	Orientia_tsutsugamushi_Boryong	Orientia_tsutsugamushi_Gilliam	95.1	60.3	96.4
Orientia	Orientia_tsutsugamushi_Gilliam	Orientia_tsutsugamushi_Ikeda	96.4	69.2	97.2
Orientia	Orientia_tsutsugamushi_Boryong	Orientia_tsutsugamushi_Ikeda	95.3	61.7	96.3
Ralstonia	Ralstonia_pickettii_ATCC_27511	Ralstonia_pickettii_CW2	94.7	58.4	95.6
Ralstonia	Ralstonia_pickettii_ATCC_27511	Ralstonia_pickettii_H2Cu2	95.3	61.6	96.6
Ralstonia	Ralstonia_pickettii_CW2	Ralstonia_pickettii_H2Cu2	92.6	48	94.3
Ralstonia	Ralstonia_pickettii_ATCC_27511	Ralstonia_pickettii_OR214	94.7	58.6	95.6
Ralstonia	Ralstonia_pickettii_H2Cu2	Ralstonia_pickettii_OR214	92.5	47.7	94.3
Ralstonia	Ralstonia_pickettii_ATCC_27511	Ralstonia_pickettii_SSH4	91.5	44.3	93.7
Ralstonia	Ralstonia_pickettii_CW2	Ralstonia_pickettii_SSH4	92	46.1	94.2
Ralstonia	Ralstonia_pickettii_H2Cu2	Ralstonia_pickettii_SSH4	91	42.5	93.4
Ralstonia	Ralstonia_pickettii_OR214	Ralstonia_pickettii_SSH4	91.5	44.7	94.2
Thermus	Thermus_scotoductus_K1	Thermus_scotoductus_KI2	96.8	71.1	97.3
Thermus	Thermus_scotoductus_KI2	Thermus_scotoductus_SA_01	96.9	72.6	97.3
Thermus	Thermus_thermophilus_HB27	Thermus_thermophilus_JL_18	96.9	73.6	97.5
Thermus	Thermus_thermophilus_HB8	Thermus_thermophilus_JL_18	96.9	73.8	97.5
Thermus	Thermus_thermophilus_HB27	Thermus_thermophilus_SG0_5JP17_16	96.6	69.6	97
Thermus	Thermus_thermophilus_HB8	Thermus_thermophilus_SG0_5JP17_16	96.7	70.6	97.1
Thermus	Thermus_thermophilus_JL_18	Thermus_thermophilus_SG0_5JP17_16	96.8	71.3	97.2
Thermus	Thermus_thermophilus_HB27	Thermus_thermophilus_TMY	95.5	63.7	96.5
Thermus	Thermus_thermophilus_HB8	Thermus_thermophilus_TMY	95.4	63.6	96.5
Thermus	Thermus_thermophilus_JL_18	Thermus_thermophilus_TMY	94.7	59	95.8
Thermus	Thermus_thermophilus_SG0_5JP17_16	Thermus_thermophilus_TMY	94.4	56.7	95.4
