# Supplementary material for: Using Core Genome Alignments To Assign Bacterial Species
Source: mSystems. 2018 Dec 4;3(6):e00236-18. doi: 10.1128/mSystems.00236-18 (PMC6280431; doi:10.1128/mSystems.00236-18)
Supplement: Text S1 [file sys006182290s1.txt]

TEMP=`getopt -o g: --long genome-dir: -n 'generate_core_genome_alignment.sh' -- "$@"`
eval set -- "$TEMP"

# extract options and their arguments into variables.
while true ; do
    case "$1" in
        -g|--genome-dir)
            case "$2" in
                "") shift 2 ;;
                *) genome_dir=$2 ; shift 2 ;;
            esac ;;
        --) shift ; break ;;
        *) echo "Internal error" ; exit 1 ;;
    esac
done

###Dependencies###
mugsy_bin_dir=$MUGSY_BIN_PATH
mothur_bin_dir=$MOTHUR_BIN_PATH

###Obtains list of genomes###
ls $genome_dir | grep "[.]fna" | sed "s/[.]fna$//g" > "$genome_dir"/record_ids.txt

###Runs Mugsy###
source "$mugsy_bin_dir"/mugsyenv.sh
"$mugsy_bin_dir"/mugsy --prefix mugsy --directory "$genome_dir" $(find "$genome_dir" -name "*[.]fna")

###Constructs core genome alignment fasta from Mugsy output using only LCBs found in all genomes###
mkdir "$genome_dir"/processed/
rm "$genome_dir"/processed/*
while read Line
do
    echo ">"$Line > "$genome_dir"/processed/"$Line".fna
done < "$genome_dir"/record_ids.txt

while read Line
do
marker=$(echo $Line | awk -F " " '{print $1}')
if [ "$marker" = "a" ]
then
    mult=$(echo $Line | awk -F " " '{print $4}')
else
    if [ "$mult" = "mult="$(wc -l "$genome_dir"/record_ids.txt | awk '{print $1}')"" ]
    then
        species=$(echo $Line | awk -F " " '{print $2}' | sed "s/[.].*//g")
        echo $Line | awk -F " " '{print $7}' >> "$genome_dir"/processed/"$species".fna
    fi
fi
done < "$genome_dir"/mugsy.maf

###Remove positions not present in all genomes using mothur###
cat "$genome_dir"/processed/* > "$genome_dir"/concat.fasta
"$mothur_bin_dir"/mothur "#filter.seqs(fasta="$genome_dir"/concat.fasta, vertical=F, trump=-)"
"$mothur_bin_dir"/mothur "#filter.seqs(fasta="$genome_dir"/concat.filter.fasta, vertical=F, trump=.)"
mv "$genome_dir"/concat.filter.filter.fasta "$genome_dir"/concat_alignment.fasta

###1) Use BioEdit,ClustalW, or some other script to calculate sequence identity matrix###
###2) Use SplitsTree or some other program to generate neighbor-network tree###
###3) Use RAxML,IQTree, or another program to generate maximum-likelihood tree###
